# Supplementary material for: Evolution of the WRKY Family in Angiosperms and Functional Diversity under Environmental Stress
Source: Int J Mol Sci. 2024 Mar 21;25(6):3551. doi: 10.3390/ijms25063551 (PMC10971295; doi:10.3390/ijms25063551)
Supplement: Supplementary file 1 [file ijms-25-03551-s001.zip]

Archive with 8 entries (8 files):
- data.S1.24-species-WRKY-proteins.fasta
- data.S2.24-species-WRKY-proteins.tree
- data.S3.24-SpeciesTree_WRKY_rooted_node_labels.nwk
- data.S4.24-species-GeneCount.tsv
- data.S5.24-species-Base_clade_results.txt
- data.S6 24-species-genome-list.nwk
- Figure S1 24-species-WRKY-singlecopy-genetree.pdf
- Figure S2 24-species-list.nwk.pdf
