# Supplementary material for: Evolution of the WRKY Family in Angiosperms and Functional Diversity under Environmental Stress
Source: Int J Mol Sci. 2024 Mar 21;25(6):3551. doi: 10.3390/ijms25063551 (PMC10971295; doi:10.3390/ijms25063551)
Supplement: Supplementary file 1 [file ijms-25-03551-s001.zip › data.S1.24-species-WRKY-proteins.fasta]

>Nycol.F00811|Nycol.F00811.1
----------------------------------------
----------------------------------------
----------------------------------------
----------------------------------------
----------------------------------------
----------------------------------------
----------------------------------------
----------------------------------------
----------------------------------------
----------------------------------------
----------------------------------------
----------------------------------------
----------------------------------------
----------------------------------------
----------------------------------------
----------------------------------------
----------------------------------------
----------------------------------------
----------------------------------------
----------------------------------------
----------------------------------------
----------------------------------------
----------------------------------------
----------------------------------------
----------------------------------------
----------------------------------------
----------------------------------------
----------------------------------------
----------------------------------------
----------------------------------------
----------------------------------------
----------------------------------------
----------------------------------------
---MEEVEEANRAAVECCHRLIAVLAQPQ-E----SLEW-
----------------------KGVMG-LTGEALMKFRKV
VSLLNHK---------------MGHARFRRGTTQS--PSR
---------------------------------QRICM--
----------------------------------------
----------------------ENPKLSMDAA-APRVYSE
PAQFLPHPQAPNPH--------------------------
----------------------------------------
-----------LQFLQQ----------------MKLQA--
DLMYRR--SNS--------SINLKFDNSSCT--------P
TMSSTRSFMSSLSMDG-----------------SVA-NM-
----------------------------------------
----------------------------------DGKGFC
LIGAASSQDR------------------------------
----------------------------------------
----------------------------------------
--------VSHQQ--KRKCSG------KGEDGAGSGKC-G
ASGRCHCSKR------------------------------
---------------RKLRV----KRSIKVPAISNKLA--
----------------------------------------
----------DIPPDEYSWR--------KYGQK-------
--------------------PIKGSPH-------------
----------------------------------------
----------------------------------------
---------------------PRGYYKCSSMR--------
-----------------------GCPARKHVER-------
-----------------------CLEDPSMLIVT------
-YEGEHNHSR-LLSQSAHA---------------------
----------------------------------------
----------------------------------------
----------------------------------------
----------------------------------------
----------------------------------------
----------------------------------------
----------------------------------------
----------------------------------------
----------------------------------------
----------------------------------------
----------------------------------------
----------------------------------------
----------------------------------------
----------------------------------------
----------------------------------------
----------------------------------------
----------------------------------------
----------------------------------------
----------------------------------------
----------------------------------------
----------------------------------------
----------------------------------------
----------------------------------------
----------------------------------------
----------------------------------------
----------------------------------------
----------------------------------------
----------------------------------------
----------------------------------------
----------------------------------------
----------------------------------------
----------------------------------------
----------------------------------------
----------------------------------------
----------------------------------------
----------------------------------------
----------------------------------------
----------------------------------------
---------------------------
>Nycol.A01152|Nycol.A01152.1
----------------------------------------
----------------------------------------
----------------------------------------
----------------------------------------
----------------------------------------
----------------------------------------
----------------------------------------
----------------------------------------
----------------------------------------
----------------------------------------
----------------------------------------
----------------------------------------
----------------------------------------
----------------------------------------
----------------------------------------
----------------------------------------
----------------------------------------
----------------------------------------
----------------------------------------
----------------------------------------
----------------------------------------
----------------------------------------
----------------------------------------
----------------------------------------
----------------------------------------
----------------------------------------
----------------------------------------
----------------------------------------
----------------------------------------
----------------------------------------
----------------------------------------
----------------------------------------
----------------------------------------
---MEEVEEANKAAVDCCHRLISTLSQPQ-E----GSER-
----------------------NTVVA-LTGEALMKFRRV
VSLLNHK---------------AGHARFRNGSTQS--SPR
---------------------------------QKICM--
----------------------------------------
----------------------ENPKLGLDPT-APKAYPE
LPHCPPHPQSPSAH--------------------------
----------------------------------------
-----------FHFLQQ----------------MKLQA--
DLLYRR--SNS--------SINLKFDNSSCT--------P
TMSSTRSFMSSLSMDG-----------------SVA-NM-
----------------------------------------
----------------------------------DGKAFR
LIGPSSSQDR------------------------------
----------------------------------------
----------------------------------------
--------ISHHQ--KRKCSG------KGEDGNG-GKC-G
TTGRCHCSKR------------------------------
---------------RKLRI----KRSIKVPAISNKLA--
----------------------------------------
----------DIPPDEYSWR--------KYGQK-------
--------------------PIKGSPH-------------
----------------------------------------
----------------------------------------
---------------------PRGYYKCSSMR--------
-----------------------GCPARKHVER-------
-----------------------CLEDPSMLIVT------
-YEGEHNHSR-LLPQPTHA---------------------
----------------------------------------
----------------------------------------
----------------------------------------
----------------------------------------
----------------------------------------
----------------------------------------
----------------------------------------
----------------------------------------
----------------------------------------
----------------------------------------
----------------------------------------
----------------------------------------
----------------------------------------
----------------------------------------
----------------------------------------
----------------------------------------
----------------------------------------
----------------------------------------
----------------------------------------
----------------------------------------
----------------------------------------
----------------------------------------
----------------------------------------
----------------------------------------
----------------------------------------
----------------------------------------
----------------------------------------
----------------------------------------
----------------------------------------
----------------------------------------
----------------------------------------
----------------------------------------
----------------------------------------
----------------------------------------
----------------------------------------
----------------------------------------
----------------------------------------
----------------------------------------
---------------------------
>scaffold00002.490|AmTr_scaffold00002.490
----------------------------------------
----------------------------------------
----------------------------------------
----------------------------------------
----------------------------------------
----------------------------------------
----------------------------------------
----------------------------------------
----------------------------------------
----------------------------------------
----------------------------------------
----------------------------------------
----------------------------------------
----------------------------------------
----------------------------------------
----------------------------------------
----------------------------------------
----------------------------------------
----------------------------------------
----------------------------------------
----------------------------------------
----------------------------------------
----------------------------------------
----------------------------------------
----------------------------------------
----------------------------------------
----------------------------------------
----------------------------------------
----------------------------------------
----------------------------------------
----------------------------------------
----------------------------------------
----------------------------------------
---MDEVEEANRAAVECCHRVLSLLSQPQ-D----QLQL-
----------------------KTLMGSTTSEALVKFQKV
VSLLNQR---------------LGHARFRKAPSKP--STC
---------------------------------QQSLL--
----------------------------------------
----------------------ETTQIEQPIS-DSKTQLQ
IQGPNTHLQIIQQQQI------------------------
----------------------------------------
--------QHMMQFQQQ----------------MKLQAQA
DLMYRR--SNSG-------SMNLKFDNSSCT--------P
TISS-RSFISSLSMDG-----------------SVA-SM-
----------------------------------------
----------------------------------DGKPFH
LI-PASSQDR------------------------------
----------------------------------------
----------------------------------------
--------SGHSQ--KRRCSG------KGEDGSG--KC-G
TSGRCHCSKR------------------------------
---------------RKIRV----KRSIKVPAISNKLA--
----------------------------------------
----------DIPPDEYSWR--------KYGQK-------
--------------------PIKGSPH-------------
----------------------------------------
----------------------------------------
---------------------PRGYYKCSSMR--------
-----------------------GCPARKHVER-------
-----------------------CLEDPSMLIVT------
-YEGEHNHSR-LLSQPNQS---------------------
----------------------------------------
----------------------------------------
----------------------------------------
----------------------------------------
----------------------------------------
----------------------------------------
----------------------------------------
----------------------------------------
----------------------------------------
----------------------------------------
----------------------------------------
----------------------------------------
----------------------------------------
----------------------------------------
----------------------------------------
----------------------------------------
----------------------------------------
----------------------------------------
----------------------------------------
----------------------------------------
----------------------------------------
----------------------------------------
----------------------------------------
----------------------------------------
----------------------------------------
----------------------------------------
----------------------------------------
----------------------------------------
----------------------------------------
----------------------------------------
----------------------------------------
----------------------------------------
----------------------------------------
----------------------------------------
----------------------------------------
----------------------------------------
----------------------------------------
----------------------------------------
---------------------------
>CKAN_01685300|CKAN_01685300
----------------------------------------
----------------------------------------
----------------------------------------
----------------------------------------
----------------------------------------
----------------------------------------
----------------------------------------
----------------------------------------
----------------------------------------
----------------------------------------
----------------------------------------
----------------------------------------
----------------------------------------
----------------------------------------
----------------------------------------
----------------------------------------
----------------------------------------
----------------------------------------
----------------------------------------
----------------------------------------
----------------------------------------
----------------------------------------
----------------------------------------
----------------------------------------
----------------------------------------
----------------------------------------
----------------------------------------
----------------------------------------
----------------------------------------
----------------------------------------
----------------------------------------
----------------------------------------
----------------------------------------
---MEEVEEANKGAVECCHRVLNLLSQSK-D----ELQY-
----------------------RNLMV-ETGEAVYKFKKV
VSLLNTS---------------LGHGRARIVKKFQ--SPS
PQK---------MFLDTPMSRIDT-SAKSLRLLQRNFM--
----------------------------------------
----------------------ENPTAEMDSS-ARSSMRL
SQNAFLENSTLEMDS--------SVGKNSHLQHP------
---------TQTPASHLHFLQ-------------------
-------QQQRFHLQQQ----------------MKFQA--
DMMFRR--SNS--------GINLKFDSSSCT--------P
TVSSNRSFLSSLSMDGSV---------------SVP-SL-
----------------------------------------
----------------------------------DGSSFH
LIGASQS-SD------------------------------
----------------------------------------
----------------------------------------
--------RNPLQPPKRRCSG------RGEDGSV--KC-G
SSGRCHCSKR------------------------------
---------------RKLRV----KRSIRVPAISNKLA--
----------------------------------------
----------DIPPDEYSWR--------KYGQK-------
--------------------PIKGSPH-------------
----------------------------------------
----------------------------------------
---------------------PRGYYKCSSMR--------
-----------------------GCPARKHVER-------
-----------------------CLEDPSMLVVT------
-YEGEHNHSR-LMSQPAHA---------------------
----------------------------------------
----------------------------------------
----------------------------------------
----------------------------------------
----------------------------------------
----------------------------------------
----------------------------------------
----------------------------------------
----------------------------------------
----------------------------------------
----------------------------------------
----------------------------------------
----------------------------------------
----------------------------------------
----------------------------------------
----------------------------------------
----------------------------------------
----------------------------------------
----------------------------------------
----------------------------------------
----------------------------------------
----------------------------------------
----------------------------------------
----------------------------------------
----------------------------------------
----------------------------------------
----------------------------------------
----------------------------------------
----------------------------------------
----------------------------------------
----------------------------------------
----------------------------------------
----------------------------------------
----------------------------------------
----------------------------------------
----------------------------------------
----------------------------------------
----------------------------------------
---------------------------
>CKAN_00960800|CKAN_00960800
----------------------------------------
----------------------------------------
----------------------------------------
----------------------------------------
----------------------------------------
----------------------------------------
----------------------------------------
----------------------------------------
----------------------------------------
----------------------------------------
----------------------------------------
----------------------------------------
----------------------------------------
----------------------------------------
----------------------------------------
----------------------------------------
----------------------------------------
----------------------------------------
----------------------------------------
----------------------------------------
----------------------------------------
----------------------------------------
----------------------------------------
----------------------------------------
----------------------------------------
----------------------------------------
----------------------------------------
----------------------------------------
----------------------------------------
----------------------------------------
----------------------------------------
----------------------------------------
----------------------------------------
---MEEVENASKGAVECCHKVLDLLSHSQ-D----ELQS-
----------------------RILMA-EMGEAVLKFQKV
ANLLNAS---------------LGHGRARIVKKSH--SLS
PPN---------IFMDNPISTIES-SAKSLQLLRRNLL--
----------------------------------------
----------------------ENKASERDSS-ARNSLQL
QQKVFLKCPTLEMDS--------SAGKNSLLQLG------
---------TQTPAAHLDFLQ-------------------
-------QQQRFQVQQQ----------------MKLQA--
DMLFRR--SNS--------GINLKFDTSSCT--------P
SMSSNRSFISSLSMDGSV---------------SVAKSL-
----------------------------------------
----------------------------------DGKSFH
LIGSSQS-SD------------------------------
----------------------------------------
----------------------------------------
--------RNPHQPPKRRCSG------RGEDGSG--KC-G
TNGRCHCSKR------------------------------
---------------RKLRV----KRSIKVPAISNKLA--
----------------------------------------
----------DIPPDEYSWR--------KYGQK-------
--------------------PIKGSPH-------------
----------------------------------------
----------------------------------------
---------------------PRGYYKCSSMR--------
-----------------------GCPARKHVER-------
-----------------------CLQDPSMLIVT------
-YEGEHNHSQ-LLCQSALT---------------------
----------------------------------------
----------------------------------------
----------------------------------------
----------------------------------------
----------------------------------------
----------------------------------------
----------------------------------------
----------------------------------------
----------------------------------------
----------------------------------------
----------------------------------------
----------------------------------------
----------------------------------------
----------------------------------------
----------------------------------------
----------------------------------------
----------------------------------------
----------------------------------------
----------------------------------------
----------------------------------------
----------------------------------------
----------------------------------------
----------------------------------------
----------------------------------------
----------------------------------------
----------------------------------------
----------------------------------------
----------------------------------------
----------------------------------------
----------------------------------------
----------------------------------------
----------------------------------------
----------------------------------------
----------------------------------------
----------------------------------------
----------------------------------------
----------------------------------------
----------------------------------------
---------------------------
>LchiWRKY15
----------------------------------------
----------------------------------------
----------------------------------------
----------------------------------------
----------------------------------------
----------------------------------------
----------------------------------------
----------------------------------------
----------------------------------------
----------------------------------------
----------------------------------------
----------------------------------------
----------------------------------------
----------------------------------------
----------------------------------------
----------------------------------------
----------------------------------------
----------------------------------------
----------------------------------------
----------------------------------------
----------------------------------------
----------------------------------------
----------------------------------------
----------------------------------------
----------------------------------------
----------------------------------------
----------------------------------------
----------------------------------------
----------------------------------------
----------------------------------------
----------------------------------------
----------------------------------------
----------------------------------------
---MEEVEEANRGAVNCCHRVLNLLSQPQ-D----QLHY-
----------------------RNLMA-ETGEAVLKFRKV
VSLLNAS---------------MGHGRVRMLKKIQ--SSP
PPK---------ILLDNPISITDS-N------AKRKFV--
----------------------------------------
----------------------ENPTLEINSA-TKNPIQI
WKRMSLENPTMEMDS--------AADRN------------
---------HLQPPPHLQFLQKQ-----------------
-----QEQQQRFQHQQQ----------------MKLQA--
DMMFR---SNS--------GINLKFNSSSCV--------P
TMSSARSFMSSLSMDG-----------------SVT-SL-
----------------------------------------
----------------------------------DGKAFH
LIGSPQSLSD------------------------------
----------------------------------------
----------------------------------------
--------QNLHQPSKRRCSG------RGEDGSG--KC-G
TSGRCHCSKR------------------------------
---------------RKPKV----KRSIKVPAISNKLA--
----------------------------------------
----------DIPPDEYSWR--------KYGQK-------
--------------------PIKGSPH-------------
----------------------------------------
----------------------------------------
---------------------PRGYYKCSSMR--------
-----------------------GCPARKHVER-------
-----------------------CLEDPSMLIVT------
-YEGEHNHSRSVSSQSALT---------------------
----------------------------------------
----------------------------------------
----------------------------------------
----------------------------------------
----------------------------------------
----------------------------------------
----------------------------------------
----------------------------------------
----------------------------------------
----------------------------------------
----------------------------------------
----------------------------------------
----------------------------------------
----------------------------------------
----------------------------------------
----------------------------------------
----------------------------------------
----------------------------------------
----------------------------------------
----------------------------------------
----------------------------------------
----------------------------------------
----------------------------------------
----------------------------------------
----------------------------------------
----------------------------------------
----------------------------------------
----------------------------------------
----------------------------------------
----------------------------------------
----------------------------------------
----------------------------------------
----------------------------------------
----------------------------------------
----------------------------------------
----------------------------------------
----------------------------------------
----------------------------------------
---------------------------
>LchiWRKY14
----------------------------------------
----------------------------------------
----------------------------------------
----------------------------------------
----------------------------------------
----------------------------------------
----------------------------------------
----------------------------------------
----------------------------------------
----------------------------------------
----------------------------------------
----------------------------------------
----------------------------------------
----------------------------------------
----------------------------------------
----------------------------------------
----------------------------------------
----------------------------------------
----------------------------------------
----------------------------------------
----------------------------------------
----------------------------------------
----------------------------------------
----------------------------------------
----------------------------------------
----------------------------------------
----------------------------------------
----------------------------------------
----------------------------------------
----------------------------------------
----------------------------------------
----------------------------------------
----------------------------------------
---MEEVEEANRGAVNCCHRVLNLLSQPQ-D----QLHY-
----------------------RNLMA-ETGEAVLKFRKV
VSLLNAS---------------MGHGRVRMLKKIQ--SSP
PPK---------ILLDNPISITDS-N------AKRKFV--
----------------------------------------
----------------------ENPTLEINSA-TKNPIQI
WKRMSLENPTMEMDS--------AADRN------------
---------HLQPPPHLQFLQKQ-----------------
-----QEQQQRFQHQQQ----------------MKLQA--
DMMFR---SNS--------GINLKFNSSSCV--------P
TMSSARSFMSSLSMDG-----------------SVT-SL-
----------------------------------------
----------------------------------DGKAFH
LIGSPQSLSD------------------------------
----------------------------------------
----------------------------------------
--------QNLHQPSKRRCSG------RGEDGSG--KC-G
TSGRCHCSKR------------------------------
---------------RKPKV----KRSIKVPAISNKLA--
----------------------------------------
----------DIPPDEYSWR--------KYGQK-------
--------------------PIKGSPH-------------
----------------------------------------
----------------------------------------
---------------------PRGYYKCSSMR--------
-----------------------GCPARKHVER-------
-----------------------CLEDPSMLIVT------
-YEGEHNHSRSVSSQSALT---------------------
----------------------------------------
----------------------------------------
----------------------------------------
----------------------------------------
----------------------------------------
----------------------------------------
----------------------------------------
----------------------------------------
----------------------------------------
----------------------------------------
----------------------------------------
----------------------------------------
----------------------------------------
----------------------------------------
----------------------------------------
----------------------------------------
----------------------------------------
----------------------------------------
----------------------------------------
----------------------------------------
----------------------------------------
----------------------------------------
----------------------------------------
----------------------------------------
----------------------------------------
----------------------------------------
----------------------------------------
----------------------------------------
----------------------------------------
----------------------------------------
----------------------------------------
----------------------------------------
----------------------------------------
----------------------------------------
----------------------------------------
----------------------------------------
----------------------------------------
----------------------------------------
---------------------------
>Litul.05G050400|Litul.05G050400.1
----------------------------------------
----------------------------------------
----------------------------------------
----------------------------------------
----------------------------------------
----------------------------------------
----------------------------------------
----------------------------------------
----------------------------------------
----------------------------------------
----------------------------------------
----------------------------------------
----------------------------------------
----------------------------------------
----------------------------------------
----------------------------------------
----------------------------------------
----------------------------------------
----------------------------------------
----------------------------------------
----------------------------------------
----------------------------------------
----------------------------------------
----------------------------------------
----------------------------------------
----------------------------------------
----------------------------------------
----------------------------------------
----------------------------------------
----------------------------------------
----------------------------------------
----------------------------------------
----------------------------------------
---MEEVEEANRGAVNCCHRVLNLLSQPQ-D----QLHY-
----------------------RNLMA-ETGEAVLKFRKV
VSLLNAS---------------MGHGRVRMLKKIQ--SSP
PPK---------ILLDNPISITDS-N------AKRKFV--
----------------------------------------
----------------------ENPTLEINSA-TKNPIQI
WKRMSLENPTMEMDS--------AADRN------------
---------HLQPPPHLQFLQKQ-----------------
-----QEQQQRFQHQQQ----------------MKLQA--
DMMFR---SNS--------GINLKFNSSSCV--------P
TMSSARSFMSSLSMDG-----------------SVT-SL-
----------------------------------------
----------------------------------DGKAFH
LIGSPQSLSD------------------------------
----------------------------------------
----------------------------------------
--------QNLHQPSKRRCSG------RGEDGSG--KC-G
TSGRCHCSKR------------------------------
---------------RKPKV----KRSIKVPAISNKLA--
----------------------------------------
----------DIPPDEYSWR--------KYGQK-------
--------------------PIKGSPH-------------
----------------------------------------
----------------------------------------
---------------------PRGYYKCSSMR--------
-----------------------GCPARKHVER-------
-----------------------CLEDPSMLIVT------
-YEGEHNHSRSVSSQSALT---------------------
----------------------------------------
----------------------------------------
----------------------------------------
----------------------------------------
----------------------------------------
----------------------------------------
----------------------------------------
----------------------------------------
----------------------------------------
----------------------------------------
----------------------------------------
----------------------------------------
----------------------------------------
----------------------------------------
----------------------------------------
----------------------------------------
----------------------------------------
----------------------------------------
----------------------------------------
----------------------------------------
----------------------------------------
----------------------------------------
----------------------------------------
----------------------------------------
----------------------------------------
----------------------------------------
----------------------------------------
----------------------------------------
----------------------------------------
----------------------------------------
----------------------------------------
----------------------------------------
----------------------------------------
----------------------------------------
----------------------------------------
----------------------------------------
----------------------------------------
----------------------------------------
---------------------------
>LchiWRKY20
----------------------------------------
----------------------------------------
----------------------------------------
----------------------------------------
----------------------------------------
----------------------------------------
----------------------------------------
----------------------------------------
----------------------------------------
----------------------------------------
----------------------------------------
----------------------------------------
----------------------------------------
----------------------------------------
----------------------------------------
----------------------------------------
----------------------------------------
----------------------------------------
----------------------------------------
----------------------------------------
----------------------------------------
----------------------------------------
----------------------------------------
----------------------------------------
----------------------------------------
----------------------------------------
----------------------------------------
----------------------------------------
----------------------------------------
----------------------------------------
----------------------------------------
----------------------------------------
----------------------------------------
---MEEVEEANRAAVECCHRFLTLLSQPQ-D----QLQF-
----------------------RNLTA-ETGEAVSKFQKV
VSLLNTG---------------LVHGRARILKKIQ--SPT
PPK---------IFLDSPISRIDS-PSFSAKALHRNFM--
----------------------------------------
----------------------ENPIQGIDSS-GGNTLQL
SKNMFLENTTQELDSSAAAAAVAAAAKN------------
---------HLQS-THLQFLQ-------------------
------QQQQRFQFQQQ----------------MKFQA--
DMFRR---SNS--------GINLKFDNSSCT--------P
TMSSTRSFVSSLSMDG-----------------SVA-SL-
----------------------------------------
----------------------------------DGKAFH
LIGGPQTSSD------------------------------
----------------------------------------
----------------------------------------
--------RNPNQPPKRRCSG------RGEDGSG--KC-G
TSGRCHCSKR------------------------------
---------------RKLRM----KRSIKVPAISNKLA--
----------------------------------------
----------DIPPDEYSWR--------KYGQK-------
--------------------PIKGSPH-------------
----------------------------------------
----------------------------------------
---------------------PRGYYKCSSMR--------
-----------------------GCPARKHVER-------
-----------------------CLEDPSMLIVT------
-YEGEHNHSR-LMPQSAHT---------------------
----------------------------------------
----------------------------------------
----------------------------------------
----------------------------------------
----------------------------------------
----------------------------------------
----------------------------------------
----------------------------------------
----------------------------------------
----------------------------------------
----------------------------------------
----------------------------------------
----------------------------------------
----------------------------------------
----------------------------------------
----------------------------------------
----------------------------------------
----------------------------------------
----------------------------------------
----------------------------------------
----------------------------------------
----------------------------------------
----------------------------------------
----------------------------------------
----------------------------------------
----------------------------------------
----------------------------------------
----------------------------------------
----------------------------------------
----------------------------------------
----------------------------------------
----------------------------------------
----------------------------------------
----------------------------------------
----------------------------------------
----------------------------------------
----------------------------------------
----------------------------------------
---------------------------
>Litul.16G039800|Litul.16G039800.1
----------------------------------------
----------------------------------------
----------------------------------------
----------------------------------------
----------------------------------------
----------------------------------------
----------------------------------------
----------------------------------------
----------------------------------------
----------------------------------------
----------------------------------------
----------------------------------------
----------------------------------------
----------------------------------------
----------------------------------------
----------------------------------------
----------------------------------------
----------------------------------------
----------------------------------------
----------------------------------------
----------------------------------------
----------------------------------------
----------------------------------------
----------------------------------------
----------------------------------------
----------------------------------------
----------------------------------------
----------------------------------------
----------------------------------------
----------------------------------------
----------------------------------------
----------------------------------------
----------------------------------------
---MEEVEEANRAAVECCHRFLTLLSQPQ-D----QLQF-
----------------------RNLTA-ETGEAVSKFQKV
VSLLNTG---------------LVHGRARILKKIQ--SPA
PPK---------IFLDSPISRIDS-PSFSAKALHRNFM--
----------------------------------------
----------------------ENPIQGIDSS-GGNTLQL
AKNMFLENPTQELDSSAAAAAVAAAAKN------------
---------HLQS-THLQFLQ-------------------
------QQQQRFQFQQQQ---------------MKFQA--
DMFRR---SNN--------GINLKFDNSSCT--------P
TMSSTRSFVSSLSMDG-----------------SVA-SL-
----------------------------------------
----------------------------------DGKAFH
LIGGPQTSSD------------------------------
----------------------------------------
----------------------------------------
--------RNPNQPPKRRCSG------RGEDGSG--KC-G
TSGRCHCSKR------------------------------
---------------RKLRM----KRSIKVPAISNKLA--
----------------------------------------
----------DIPPDEYSWR--------KYGQK-------
--------------------PIKGSPH-------------
----------------------------------------
----------------------------------------
---------------------PRGYYKCSSMR--------
-----------------------GCPARKHVER-------
-----------------------CLEDPSMLIVT------
-YEGEHNHSR-LMPQSAHT---------------------
----------------------------------------
----------------------------------------
----------------------------------------
----------------------------------------
----------------------------------------
----------------------------------------
----------------------------------------
----------------------------------------
----------------------------------------
----------------------------------------
----------------------------------------
----------------------------------------
----------------------------------------
----------------------------------------
----------------------------------------
----------------------------------------
----------------------------------------
----------------------------------------
----------------------------------------
----------------------------------------
----------------------------------------
----------------------------------------
----------------------------------------
----------------------------------------
----------------------------------------
----------------------------------------
----------------------------------------
----------------------------------------
----------------------------------------
----------------------------------------
----------------------------------------
----------------------------------------
----------------------------------------
----------------------------------------
----------------------------------------
----------------------------------------
----------------------------------------
----------------------------------------
---------------------------
>CKAN_01846000|CKAN_01846000
----------------------------------------
----------------------------------------
----------------------------------------
----------------------------------------
----------------------------------------
----------------------------------------
----------------------------------------
----------------------------------------
----------------------------------------
----------------------------------------
----------------------------------------
----------------------------------------
----------------------------------------
----------------------------------------
----------------------------------------
----------------------------------------
----------------------------------------
----------------------------------------
----------------------------------------
----------------------------------------
----------------------------------------
----------------------------------------
----------------------------------------
----------------------------------------
----------------------------------------
----------------------------------------
----------------------------------------
----------------------------------------
----------------------------------------
----------------------------------------
----------------------------------------
----------------------------------------
----------------------------------------
---MEEVEETNKAAVECGHRVLSLLSQPQ-H----QVQY-
----------------------RNLMF-ETGHAVLKFQKV
VSLLNTS---------------LGHGRARIVKNIQ--SPF
SQN---------SFLDNTISRTDS-STKSLQVLKRTCG--
----------------------------------------
----------------------ENPIKEMDLT-AKNRIQL
PSR---ENPTLEMDSS------SSAAKN------------
---------HFQLSSQMQTMH-------------------
--------MQFLQQQQQ----------------MKLQA--
DMLHRR--SNS--------GLNLKFDSSSCT--------P
TASSNRSFISSLSMDG-----------------SVA----
----------------------------------------
----------------------------------------
---------N------------------------------
----------------------------------------
----------------------------------------
--------GSLHQPSKRRCSG-------GEDGSG--KC-G
TSGRCHCSKRRLDFTNFAFNLFCFCWVSNLIELKFDFFFL
------------WAQRKLRV----KRSIKVPAISNKLA--
----------------------------------------
----------DIPPDEYSWR--------KYGQK-------
--------------------PIKGSPH-------------
----------------------------------------
----------------------------------------
---------------------PRGYYKCSSMR--------
-----------------------GCPARKHVER-------
-----------------------CLEEPSMLIIT------
-YEGEHNHSR-LLPQIAYT---------------------
----------------------------------------
----------------------------------------
----------------------------------------
----------------------------------------
----------------------------------------
----------------------------------------
----------------------------------------
----------------------------------------
----------------------------------------
----------------------------------------
----------------------------------------
----------------------------------------
----------------------------------------
----------------------------------------
----------------------------------------
----------------------------------------
----------------------------------------
----------------------------------------
----------------------------------------
----------------------------------------
----------------------------------------
----------------------------------------
----------------------------------------
----------------------------------------
----------------------------------------
----------------------------------------
----------------------------------------
----------------------------------------
----------------------------------------
----------------------------------------
----------------------------------------
----------------------------------------
----------------------------------------
----------------------------------------
----------------------------------------
----------------------------------------
----------------------------------------
----------------------------------------
---------------------------
>Caril.04G180500|Caril.04G180500.1
----------------------------------------
----------------------------------------
----------------------------------------
----------------------------------------
----------------------------------------
----------------------------------------
----------------------------------------
----------------------------------------
----------------------------------------
----------------------------------------
----------------------------------------
----------------------------------------
----------------------------------------
----------------------------------------
----------------------------------------
----------------------------------------
----------------------------------------
----------------------------------------
----------------------------------------
----------------------------------------
----------------------------------------
----------------------------------------
----------------------------------------
----------------------------------------
----------------------------------------
----------------------------------------
----------------------------------------
----------------------------------------
----------------------------------------
----------------------------------------
----------------------------------------
----------------------------------------
----------------------------------------
---MEEVEEANKAAVNCCHRVLSLLSQPQ-D----QVQC-
----------------------KNLMA-ETGEAVFRFKKV
VSLLNTG---------------LGHARVRKLKKLH--IPF
PQG---------ILLENPNCRTD--QQPKNHQFLQSN---
F---------------------------------------
---------------------PENPIQEIGSH-VKSNLCL
GNPSLELSSNGKSPLQ-------LSHQTPSS---------
---------------HYHFLQ-H-----------------
-----QQHQQR-LFQQQQ---------------MKHQA--
EMMYRR--SNS--------GINLNFDSSSCT--------P
TMSSTRSFISSLSIDGSV---------------ANLD---
----------------------------------------
-----------------------------------ASAFH
LIGAPHSSDQ------------------------------
----------------------------------------
----------------------------------------
--------NSQQH--KRKCSA------RGDDGSVKC---G
SSGRCHCSKK------------------------------
---------------RKHRV----KRSIKVPAISNKLA--
----------------------------------------
----------DIPPDDYSWR--------KYGQK-------
--------------------PIKGSPH-------------
----------------------------------------
----------------------------------------
---------------------PRGYYKCSSMR--------
-----------------------GCPARKHVER-------
-----------------------CLEEPSMLIVT------
-YEGEHNHPR-LPTQSTTT---------------------
----------------------------------------
----------------------------------------
----------------------------------------
----------------------------------------
----------------------------------------
----------------------------------------
----------------------------------------
----------------------------------------
----------------------------------------
----------------------------------------
----------------------------------------
----------------------------------------
----------------------------------------
----------------------------------------
----------------------------------------
----------------------------------------
----------------------------------------
----------------------------------------
----------------------------------------
----------------------------------------
----------------------------------------
----------------------------------------
----------------------------------------
----------------------------------------
----------------------------------------
----------------------------------------
----------------------------------------
----------------------------------------
----------------------------------------
----------------------------------------
----------------------------------------
----------------------------------------
----------------------------------------
----------------------------------------
----------------------------------------
----------------------------------------
----------------------------------------
----------------------------------------
---------------------------
>Caril.03G249900|Caril.03G249900.1
----------------------------------------
----------------------------------------
----------------------------------------
----------------------------------------
----------------------------------------
----------------------------------------
----------------------------------------
----------------------------------------
----------------------------------------
----------------------------------------
----------------------------------------
----------------------------------------
----------------------------------------
----------------------------------------
----------------------------------------
----------------------------------------
----------------------------------------
----------------------------------------
----------------------------------------
----------------------------------------
----------------------------------------
----------------------------------------
----------------------------------------
----------------------------------------
----------------------------------------
----------------------------------------
----------------------------------------
----------------------------------------
----------------------------------------
----------------------------------------
----------------------------------------
----------------------------------------
----------------------------------------
---MEEVEGANKAAVESCHRVLSLLSQPQ-D----QVQC-
----------------------RNLMV-ETGEAVFRFKKV
VSLLNTG---------------LGHARVRKLKKLQ--ISF
PQN---------ILLENPTCRTD--QQSKNLQYLKSG---
F---------------------------------------
---------------------PGSPIQEIGSN-VSS-LCL
GTPSLELSSNGKSPLL-------LSQKTPST---------
---------------HYHILQ-Q-----------------
-----QQHQQRLLLQQQQ---------------AKHQA--
EMMYGR--SNS--------GINLNFDSSSCT--------P
TMSSTRSFVSSLSIDGSV---------------ANLD---
----------------------------------------
-----------------------------------ASAFH
LIGAPHSSDQ------------------------------
----------------------------------------
----------------------------------------
--------NSQQH--KRKCSA------RGDDGSVKC---G
SSGRCHCSKK------------------------------
---------------RKHRV----KRLIKVPAISNKLA--
----------------------------------------
----------DIPPDDYSWR--------KYGQK-------
--------------------PIKGSPH-------------
----------------------------------------
----------------------------------------
---------------------PRGYYKCSSMR--------
-----------------------GCPARKHVER-------
-----------------------CLEEPSMLIVT------
-YEGEHNHPR-LPSQSTNT---------------------
----------------------------------------
----------------------------------------
----------------------------------------
----------------------------------------
----------------------------------------
----------------------------------------
----------------------------------------
----------------------------------------
----------------------------------------
----------------------------------------
----------------------------------------
----------------------------------------
----------------------------------------
----------------------------------------
----------------------------------------
----------------------------------------
----------------------------------------
----------------------------------------
----------------------------------------
----------------------------------------
----------------------------------------
----------------------------------------
----------------------------------------
----------------------------------------
----------------------------------------
----------------------------------------
----------------------------------------
----------------------------------------
----------------------------------------
----------------------------------------
----------------------------------------
----------------------------------------
----------------------------------------
----------------------------------------
----------------------------------------
----------------------------------------
----------------------------------------
----------------------------------------
---------------------------
>Ptrif.0003s3384|Ptrif.0003s3384.1
----------------------------------------
----------------------------------------
----------------------------------------
----------------------------------------
----------------------------------------
----------------------------------------
----------------------------------------
----------------------------------------
----------------------------------------
----------------------------------------
----------------------------------------
----------------------------------------
----------------------------------------
----------------------------------------
----------------------------------------
----------------------------------------
----------------------------------------
----------------------------------------
----------------------------------------
----------------------------------------
----------------------------------------
----------------------------------------
----------------------------------------
----------------------------------------
----------------------------------------
----------------------------------------
----------------------------------------
----------------------------------------
----------------------------------------
----------------------------------------
----------------------------------------
----------------------------------------
----------------------------------------
---MEEVEEANKAAVESCHRVLSLLSQPQ-D----QVQY-
----------------------KNLMV-ETGEAVFRFKKV
VSLLNNG---------------LGHARVRKLRKLP--NPV
NQS---------IFLENPHHKTE--VPSKNLQFLQSS---
F---------------------------------------
---------------------HDNSVQEMGSL-AKSSLTL
GNPSLELISNGKQHLQ-------LGQQTPSTS--------
--------------AHYHFLQ-Q-----------------
-----QQLQQRMLHQQQQQH------------HMKLQA--
EKMFRK--SNS--------GVSLNFDSSSCT--------P
TMSSNRSFISSLSMDGSV---------------ANLD---
----------------------------------------
-----------------------------------GSAFH
LIGAPRSSDQ------------------------------
----------------------------------------
----------------------------------------
--------SSQQH--KRKCSG------RGEDGSVKC---G
SSGRCHCSKK------------------------------
---------------RKHRV----KKSIKVPAISNKLA--
----------------------------------------
----------DIPPDDYSWR--------KYGQK-------
--------------------PIKGSPH-------------
----------------------------------------
----------------------------------------
---------------------PRGYYKCSSMR--------
-----------------------GCPARKHVER-------
-----------------------CLEEPTMLIVT------
-YEGEHNHPR-LPSQSTTT---------------------
----------------------------------------
----------------------------------------
----------------------------------------
----------------------------------------
----------------------------------------
----------------------------------------
----------------------------------------
----------------------------------------
----------------------------------------
----------------------------------------
----------------------------------------
----------------------------------------
----------------------------------------
----------------------------------------
----------------------------------------
----------------------------------------
----------------------------------------
----------------------------------------
----------------------------------------
----------------------------------------
----------------------------------------
----------------------------------------
----------------------------------------
----------------------------------------
----------------------------------------
----------------------------------------
----------------------------------------
----------------------------------------
----------------------------------------
----------------------------------------
----------------------------------------
----------------------------------------
----------------------------------------
----------------------------------------
----------------------------------------
----------------------------------------
----------------------------------------
----------------------------------------
---------------------------
>Potri.002G043500|Potri.002G043500.1
----------------------------------------
----------------------------------------
----------------------------------------
----------------------------------------
----------------------------------------
----------------------------------------
----------------------------------------
----------------------------------------
----------------------------------------
----------------------------------------
----------------------------------------
----------------------------------------
----------------------------------------
----------------------------------------
----------------------------------------
----------------------------------------
----------------------------------------
----------------------------------------
----------------------------------------
----------------------------------------
----------------------------------------
----------------------------------------
----------------------------------------
----------------------------------------
----------------------------------------
----------------------------------------
----------------------------------------
----------------------------------------
----------------------------------------
----------------------------------------
----------------------------------------
----------------------------------------
----------------------------------------
---MEGVEEANRAAVESCHRVISLLSQPQ-D----QVQY-
----------------------RNLMV-ETGEAVFRFKKV
VSLLNTG---------------LGHARVRKLKKLP--TPL
SQS---------ILLDNSLNRTG--HSSKTPQFLQSSSY-
L---------------------------------------
---------------------ESHPIQELGSS-AKNCLSL
GTPSLELSSTGKNPLQ-------LGQPTSAA---------
---------------NYQFLQLQ-----------------
-----QQQLHRLQLQQQQQQ------------QMKQQA--
EMMFRK--SNS--------GISLNFDSSSCT--------P
TLSSTRSFISSLSIDGSV---------------ANLE---
----------------------------------------
-----------------------------------GSAFH
LMGPARSSDQ------------------------------
----------------------------------------
----------------------------------------
--------SSQQH--KRKCSG------RGEDGSVKC---G
SSGRCHCSKK------------------------------
---------------RKHRV----KRSIKVPAISNKLA--
----------------------------------------
----------DIPPDDYSWR--------KYGQK-------
--------------------PIKGSPH-------------
----------------------------------------
----------------------------------------
---------------------PRGYYKCSSMR--------
-----------------------GCPARKHVER-------
-----------------------CLEDPSMLIVT------
-YEGEHNHPR-IPAQSANT---------------------
----------------------------------------
----------------------------------------
----------------------------------------
----------------------------------------
----------------------------------------
----------------------------------------
----------------------------------------
----------------------------------------
----------------------------------------
----------------------------------------
----------------------------------------
----------------------------------------
----------------------------------------
----------------------------------------
----------------------------------------
----------------------------------------
----------------------------------------
----------------------------------------
----------------------------------------
----------------------------------------
----------------------------------------
----------------------------------------
----------------------------------------
----------------------------------------
----------------------------------------
----------------------------------------
----------------------------------------
----------------------------------------
----------------------------------------
----------------------------------------
----------------------------------------
----------------------------------------
----------------------------------------
----------------------------------------
----------------------------------------
----------------------------------------
----------------------------------------
----------------------------------------
---------------------------
>Potri.005G219500|Potri.005G219500.1
----------------------------------------
----------------------------------------
----------------------------------------
----------------------------------------
----------------------------------------
----------------------------------------
----------------------------------------
----------------------------------------
----------------------------------------
----------------------------------------
----------------------------------------
----------------------------------------
----------------------------------------
----------------------------------------
----------------------------------------
----------------------------------------
----------------------------------------
----------------------------------------
----------------------------------------
----------------------------------------
----------------------------------------
----------------------------------------
----------------------------------------
----------------------------------------
----------------------------------------
----------------------------------------
----------------------------------------
----------------------------------------
----------------------------------------
----------------------------------------
----------------------------------------
----------------------------------------
----------------------------------------
---MEGVEEANRAAVESCHRVISLLSQPQ-D----QVQY-
----------------------RNLMV-ETGEAVFRFKKV
VSLLNTG---------------LGHARVRKLKKLP--TPL
SQS---------ILLDNPLSSTD--HPSKTPQFLQSSSY-
L---------------------------------------
---------------------ESQPIQELGSI-AKNCLSL
GTPSLELSSNGKNPLQ-------LGQPTPAA---------
---------------HYQFLQ-------------------
-----QQQLHRLQLQQQQQ--------------MKQQA--
EMMFRK--SNS--------GISLNFDSSSCT--------P
TMSSTRSFISSLSIDGNV---------------ANLE---
----------------------------------------
-----------------------------------GSAFH
LTGAARSSDQ------------------------------
----------------------------------------
----------------------------------------
--------SSQQH--KRKCSG------RGEDGSMKC---G
SSVRCHCSKK------------------------------
---------------RKHRV----KRSIKVPAISNKLA--
----------------------------------------
----------DIPPDDYSWR--------KYGQK-------
--------------------PIKGSPH-------------
----------------------------------------
----------------------------------------
---------------------PRGYYKCSSMR--------
-----------------------GCPARKHVER-------
-----------------------CLEDPSMLIVT------
-YEGEHNHPR-IPAQSTNT---------------------
----------------------------------------
----------------------------------------
----------------------------------------
----------------------------------------
----------------------------------------
----------------------------------------
----------------------------------------
----------------------------------------
----------------------------------------
----------------------------------------
----------------------------------------
----------------------------------------
----------------------------------------
----------------------------------------
----------------------------------------
----------------------------------------
----------------------------------------
----------------------------------------
----------------------------------------
----------------------------------------
----------------------------------------
----------------------------------------
----------------------------------------
----------------------------------------
----------------------------------------
----------------------------------------
----------------------------------------
----------------------------------------
----------------------------------------
----------------------------------------
----------------------------------------
----------------------------------------
----------------------------------------
----------------------------------------
----------------------------------------
----------------------------------------
----------------------------------------
----------------------------------------
---------------------------
>Cocit.A1295|Cocit.A1295.1
----------------------------------------
----------------------------------------
----------------------------------------
----------------------------------------
----------------------------------------
----------------------------------------
----------------------------------------
----------------------------------------
----------------------------------------
----------------------------------------
----------------------------------------
----------------------------------------
----------------------------------------
----------------------------------------
----------------------------------------
----------------------------------------
----------------------------------------
----------------------------------------
----------------------------------------
----------------------------------------
----------------------------------------
----------------------------------------
----------------------------------------
----------------------------------------
----------------------------------------
----------------------------------------
----------------------------------------
----------------------------------------
----------------------------------------
----------------------------------------
----------------------------------------
----------------------------------------
----------------------------------------
---MEEVEEANRAAVESCHRVLNLLSQPQQD----QVQC-
----------------------RNLML-ETGDAVFRFKRV
VSLLNTC---------------LGHARVRKLKQLP--TPL
PQK---------TLLDNPIVRTD--QSSKSLQLLPPN---
Y---------------------------------------
---------------------PENVIQELNTH-PKASLSL
GNPNLELSSNGKSPLN-------LAQQP------------
---------------HYHFIQ-------------------
------QQQQKLQLQQQM----------------KHQA--
EMMYHR--SNS--------GISLNFDSSSCT--------P
TMSSTRSFISSLSMDGSV---------------ANLD---
----------------------------------------
-----------------------------------ANAFH
LIGAARSSDH------------------------------
----------------------------------------
----------------------------------------
--------NS-QH--KRKCSG------RGEDGSMKC---G
SSGRCHCSKK------------------------------
---------------RKHRV----KRSIKVPAISNKLA--
----------------------------------------
----------DIPPDDYSWR--------KYGQK-------
--------------------PIKGSPH-------------
----------------------------------------
----------------------------------------
---------------------PRGYYKCSSMR--------
-----------------------GCPARKHVER-------
-----------------------CLEDPSMLMVT------
-YEGEHNHAR-VPSQSANT---------------------
----------------------------------------
----------------------------------------
----------------------------------------
----------------------------------------
----------------------------------------
----------------------------------------
----------------------------------------
----------------------------------------
----------------------------------------
----------------------------------------
----------------------------------------
----------------------------------------
----------------------------------------
----------------------------------------
----------------------------------------
----------------------------------------
----------------------------------------
----------------------------------------
----------------------------------------
----------------------------------------
----------------------------------------
----------------------------------------
----------------------------------------
----------------------------------------
----------------------------------------
----------------------------------------
----------------------------------------
----------------------------------------
----------------------------------------
----------------------------------------
----------------------------------------
----------------------------------------
----------------------------------------
----------------------------------------
----------------------------------------
----------------------------------------
----------------------------------------
----------------------------------------
---------------------------
>MD10G1191400|MD10G1191400
----------------------------------------
----------------------------------------
----------------------------------------
----------------------------------------
----------------------------------------
----------------------------------------
----------------------------------------
----------------------------------------
----------------------------------------
----------------------------------------
----------------------------------------
----------------------------------------
----------------------------------------
----------------------------------------
----------------------------------------
----------------------------------------
----------------------------------------
----------------------------------------
----------------------------------------
----------------------------------------
----------------------------------------
----------------------------------------
----------------------------------------
----------------------------------------
----------------------------------------
----------------------------------------
----------------------------------------
----------------------------------------
----------------------------------------
----------------------------------------
----------------------------------------
----------------------------------------
----------------------------------------
---MEEVEEANKTAVESCHRVLSLLSQPQ-E----QVQY-
----------------------RNLTV-ETGKAVSRFKKV
VSILNTG---------------LGHARVRKLKKLQ--IPF
PER---------ILLDNPISIAD--RPSKTPHFLQSS---
F---------------------------------------
---------------------PENPTQDLSLD-VKSALCL
GNPSLELSTNGKTPIH-------PAQQVPPA---------
---------------QYHLLQQQR-------------QHQ
QHQQQQQLQQRMLLQQHQ---------------MKQQT--
EMMYRR--SNS--------GINLNFDSSSCT--------P
TMSSTRSFISSLSIDGSV---------------ANFD---
----------------------------------------
-----------------------------------GNSFH
LIGAPLSSDQ------------------------------
----------------------------------------
----------------------------------------
--------NS-QH--KRKCSA------RGDDGSVKC--GG
SSGRCHCSKK------------------------------
---------------RKHRV----KRSIKVPAISNKLA--
----------------------------------------
----------DIPPDDYSWR--------KYGQK-------
--------------------PIKGSPH-------------
----------------------------------------
----------------------------------------
---------------------PRGYYKCSSMR--------
-----------------------GCPARKHVER-------
-----------------------CLEEPSMLMVT------
-YEGEHNHPR-IPSQSTTT---------------------
----------------------------------------
----------------------------------------
----------------------------------------
----------------------------------------
----------------------------------------
----------------------------------------
----------------------------------------
----------------------------------------
----------------------------------------
----------------------------------------
----------------------------------------
----------------------------------------
----------------------------------------
----------------------------------------
----------------------------------------
----------------------------------------
----------------------------------------
----------------------------------------
----------------------------------------
----------------------------------------
----------------------------------------
----------------------------------------
----------------------------------------
----------------------------------------
----------------------------------------
----------------------------------------
----------------------------------------
----------------------------------------
----------------------------------------
----------------------------------------
----------------------------------------
----------------------------------------
----------------------------------------
----------------------------------------
----------------------------------------
----------------------------------------
----------------------------------------
----------------------------------------
---------------------------
>MD05G1204400|MD05G1204400
----------------------------------------
----------------------------------------
----------------------------------------
----------------------------------------
----------------------------------------
----------------------------------------
----------------------------------------
----------------------------------------
----------------------------------------
----------------------------------------
----------------------------------------
----------------------------------------
----------------------------------------
----------------------------------------
----------------------------------------
----------------------------------------
----------------------------------------
----------------------------------------
----------------------------------------
----------------------------------------
----------------------------------------
----------------------------------------
----------------------------------------
----------------------------------------
----------------------------------------
----------------------------------------
----------------------------------------
----------------------------------------
----------------------------------------
----------------------------------------
----------------------------------------
----------------------------------------
----------------------------------------
---MEEVEEANKAAVESCHRVLSILSQPQ-D----QVQY-
----------------------RNLMV-ETGKAVSRFKKV
VSILNTG---------------LGHARVRKLKKLQ--IPF
PER---------ILLDNPNSIGD--RPSKTPHFLQSR---
F---------------------------------------
---------------------PENPTQDLSLD-VKSSLCL
GNPSLELSANGKTPIH-------PAQQVPPA---------
---------------QYHFFHQQ--------------QQQ
QHQQQQQQQQRMLLQQQQ---------------MKPQT--
EMMYRR--SNS--------GINLNFDSSSYT--------P
TMSSTRSFISSLSIDGSV---------------ANFD---
----------------------------------------
-----------------------------------GNSFH
LIGAPLSSDQ------------------------------
----------------------------------------
----------------------------------------
--------NS-HH--KRKCSA------RGDDGSVKC--VG
SSGRCHCSKK------------------------------
---------------RKHRV----KRSIKVPAISNKLA--
----------------------------------------
----------DIPPDDYSWR--------KYGQK-------
--------------------PIKGSPH-------------
----------------------------------------
----------------------------------------
---------------------PRGYYKCSSMR--------
-----------------------GCPARKHVER-------
-----------------------CLEEPSMLIVT------
-YEGEHNHPR-IPSQSTTT---------------------
----------------------------------------
----------------------------------------
----------------------------------------
----------------------------------------
----------------------------------------
----------------------------------------
----------------------------------------
----------------------------------------
----------------------------------------
----------------------------------------
----------------------------------------
----------------------------------------
----------------------------------------
----------------------------------------
----------------------------------------
----------------------------------------
----------------------------------------
----------------------------------------
----------------------------------------
----------------------------------------
----------------------------------------
----------------------------------------
----------------------------------------
----------------------------------------
----------------------------------------
----------------------------------------
----------------------------------------
----------------------------------------
----------------------------------------
----------------------------------------
----------------------------------------
----------------------------------------
----------------------------------------
----------------------------------------
----------------------------------------
----------------------------------------
----------------------------------------
----------------------------------------
---------------------------
>evm.TU.Scaffold_2016.307|2016.307
----------------------------------------
----------------------------------------
----------------------------------------
----------------------------------------
----------------------------------------
----------------------------------------
----------------------------------------
----------------------------------------
----------------------------------------
----------------------------------------
----------------------------------------
----------------------------------------
----------------------------------------
----------------------------------------
----------------------------------------
----------------------------------------
----------------------------------------
----------------------------------------
----------------------------------------
----------------------------------------
----------------------------------------
----------------------------------------
----------------------------------------
----------------------------------------
----------------------------------------
----------------------------------------
----------------------------------------
----------------------------------------
----------------------------------------
----------------------------------------
----------------------------------------
----------------------------------------
----------------------------------------
---MEEVEEANKAAIESCCRVLSLISQPQ-D----QKQY-
----------------------RNLAV-ETGEAVCKFKKV
VSLLNST---------------LGHARVRKVKKIQ--TPF
PPS---------ILLENSICRTD--DQPKALQLLRIN---
S---------------------------------------
---------------------PDNPVQDSGSN-VKSSLTL
GNPSLEFISHGKNTLQ-------LAQQTPPP---------
---------------NYHFLQ-------------------
------QQQQRYQLQQQQ---------------LKQQA--
DMMYRR--SNS--------GISLNFDSSTCT--------P
TMSSARSFISSLSIDGSV---------------ANLD---
----------------------------------------
-----------------------------------GNAFH
LIGASRSADQ------------------------------
----------------------------------------
----------------------------------------
--------STYQH--KRRCSG------RGEDGSVKC---G
SSGRCHCSKK------------------------------
---------------RKHRV----KRSIKVPAISNKLA--
----------------------------------------
----------DIPPDEYSWR--------KYGQK-------
--------------------PIKGSPH-------------
----------------------------------------
----------------------------------------
---------------------PRGYYKCSSMR--------
-----------------------GCPARKHVER-------
-----------------------CLEEPSMLIVT------
-YEGEHNHPR-LPSQSANT---------------------
----------------------------------------
----------------------------------------
----------------------------------------
----------------------------------------
----------------------------------------
----------------------------------------
----------------------------------------
----------------------------------------
----------------------------------------
----------------------------------------
----------------------------------------
----------------------------------------
----------------------------------------
----------------------------------------
----------------------------------------
----------------------------------------
----------------------------------------
----------------------------------------
----------------------------------------
----------------------------------------
----------------------------------------
----------------------------------------
----------------------------------------
----------------------------------------
----------------------------------------
----------------------------------------
----------------------------------------
----------------------------------------
----------------------------------------
----------------------------------------
----------------------------------------
----------------------------------------
----------------------------------------
----------------------------------------
----------------------------------------
----------------------------------------
----------------------------------------
----------------------------------------
---------------------------
>evm.TU.Scaffold_635.355|635.355
----------------------------------------
----------------------------------------
----------------------------------------
----------------------------------------
----------------------------------------
----------------------------------------
----------------------------------------
----------------------------------------
----------------------------------------
----------------------------------------
----------------------------------------
----------------------------------------
----------------------------------------
----------------------------------------
----------------------------------------
----------------------------------------
----------------------------------------
----------------------------------------
----------------------------------------
----------------------------------------
----------------------------------------
----------------------------------------
----------------------------------------
----------------------------------------
----------------------------------------
----------------------------------------
----------------------------------------
----------------------------------------
----------------------------------------
----------------------------------------
----------------------------------------
----------------------------------------
----------------------------------------
---MEEVEEANKAAIESCYRVLSLISQPQ-D----QKQY-
----------------------RNLAV-ETGEAVCKFKKV
VSLLNST---------------LGHARVRKVKKIQ--TPF
PPS---------ILLENSICRTD--DQPKALQLLRIN---
S---------------------------------------
---------------------LDNPVQDSGSN-VKSSLTL
GNPSLEFISHGKNTLQ-------LAQQTPPP---------
---------------NYHFLQ-------------------
------QQQQRYQLQQQQ---------------LKQQA--
DMMYRR--SNS--------GISLNFDSSTCT--------P
TMSSARSFISSLSIDGSV---------------ANLD---
----------------------------------------
-----------------------------------GNAFH
LIGASRSADQ------------------------------
----------------------------------------
----------------------------------------
--------STYQH--KRRCSG------RGEDGSVKC---G
SSGRCHCSKK------------------------------
---------------RKHRV----KRSIKVPAISNKLA--
----------------------------------------
----------DIPPDEYSWR--------KYGQK-------
--------------------PIKGSPH-------------
----------------------------------------
----------------------------------------
---------------------PRGYYKCSSMR--------
-----------------------GCPARKHVER-------
-----------------------CLEEPSMLIVT------
-YEGEHNHPR-LPSQSANTWNWHYAKAFSYDIHCLWCRHI
RWNGSGIPQHSAASGENAEHDDTNS---------------
----------------------------------------
----------------------------------------
----------------------------------------
----------------------------------------
----------------------------------------
----------------------------------------
----------------------------------------
----------------------------------------
----------------------------------------
----------------------------------------
----------------------------------------
----------------------------------------
----------------------------------------
----------------------------------------
----------------------------------------
----------------------------------------
----------------------------------------
----------------------------------------
----------------------------------------
----------------------------------------
----------------------------------------
----------------------------------------
----------------------------------------
----------------------------------------
----------------------------------------
----------------------------------------
----------------------------------------
----------------------------------------
----------------------------------------
----------------------------------------
----------------------------------------
----------------------------------------
----------------------------------------
----------------------------------------
----------------------------------------
----------------------------------------
----------------------------------------
---------------------------
>VIT_207s0141g00680|VIT_207s0141g00680.2
----------------------------------------
----------------------------------------
----------------------------------------
----------------------------------------
----------------------------------------
----------------------------------------
----------------------------------------
----------------------------------------
----------------------------------------
----------------------------------------
----------------------------------------
----------------------------------------
----------------------------------------
----------------------------------------
----------------------------------------
----------------------------------------
----------------------------------------
----------------------------------------
----------------------------------------
----------------------------------------
----------------------------------------
----------------------------------------
----------------------------------------
----------------------------------------
----------------------------------------
----------------------------------------
----------------------------------------
----------------------------------------
----------------------------------------
----------------------------------------
----------------------------------------
----------------------------------------
----------------------------------------
---MEEVEKANRAAVESCNKVLGLLSQAQ-D----QIQR-
----------------------KKLMV-ETGEAVVRFNRV
VSLLNTG---------------LGHARVRKSKNFQ--TPL
PHN---------ILLDKPNAKQD--HPSKTFQFLHSS---
S---------------------------------------
---------------------LEKPIQEMGSN-AKNTMGL
GNPSLELTSNGKSPLQ-------LSQLIPSS---------
--------------TNYQFLH-------------------
-----HQQQQ-------------RL-----QQQMKHQA--
DTMYRR--SNS--------GINLNFDSSSCT--------P
TMSSTRSFISSLSVDGSV---------------ANLD---
----------------------------------------
-----------------------------------GNAFH
LIG-PARSDQ------------------------------
----------------------------------------
----------------------------------------
--------NSFQH--KRKCS-------RGEEGSVKC---G
SSGRCHCSKK------------------------------
---------------RKHRV----KRSIKVPAISNKLA--
----------------------------------------
----------DIPPDEYSWR--------KYGQK-------
--------------------PIKGSPH-------------
----------------------------------------
----------------------------------------
---------------------PRGYYKCSSMR--------
-----------------------GCPARKHVER-------
-----------------------CLEDPSMLIVT------
-YEGEHNHPR-LPSQSANQ---------------------
----------------------------------------
----------------------------------------
----------------------------------------
----------------------------------------
----------------------------------------
----------------------------------------
----------------------------------------
----------------------------------------
----------------------------------------
----------------------------------------
----------------------------------------
----------------------------------------
----------------------------------------
----------------------------------------
----------------------------------------
----------------------------------------
----------------------------------------
----------------------------------------
----------------------------------------
----------------------------------------
----------------------------------------
----------------------------------------
----------------------------------------
----------------------------------------
----------------------------------------
----------------------------------------
----------------------------------------
----------------------------------------
----------------------------------------
----------------------------------------
----------------------------------------
----------------------------------------
----------------------------------------
----------------------------------------
----------------------------------------
----------------------------------------
----------------------------------------
----------------------------------------
---------------------------
>Vigun07g103700|Vigun07g103700.1
----------------------------------------
----------------------------------------
----------------------------------------
----------------------------------------
----------------------------------------
----------------------------------------
----------------------------------------
----------------------------------------
----------------------------------------
----------------------------------------
----------------------------------------
----------------------------------------
----------------------------------------
----------------------------------------
----------------------------------------
----------------------------------------
----------------------------------------
----------------------------------------
----------------------------------------
----------------------------------------
----------------------------------------
----------------------------------------
----------------------------------------
----------------------------------------
----------------------------------------
----------------------------------------
----------------------------------------
----------------------------------------
----------------------------------------
----------------------------------------
----------------------------------------
----------------------------------------
----------------------------------------
---MEEVEQANRAAVESCHRVLSLLSQPR-D----QVQH-
----------------------RNLVV-ETGDAVVRFKKV
VSLLQSG---------------LGHARVRKVKNPQ--VPF
THQS--------IFLDNPNCKTNN-HHSKNLHVFQPS---
F---------------------------------------
---------------------PDNSIQELGST-IKHSLSL
GQPSLELSSSGKSALH-------LTQQA-SS---------
--------------THYHFFQ-------------------
-----QQQQQRMLLQQQQQQQQQQQ-----QQHLKHQA--
EMMFRR--SNS--------GINLNFDSTSCT--------P
TMSSNRSFISSLSIDGSV---------------ANLD---
----------------------------------------
-----------------------------------GSAFH
LIGAPHSSDQ------------------------------
----------------------------------------
----------------------------------------
--------NSQQH--KRKCSA------RGDEGSLKC---G
SSSRCHCSKK------------------------------
---------------RKHRM----KRSIKVPAISNKLA--
----------------------------------------
----------DIPPDDYSWR--------KYGQK-------
--------------------PIKGSPH-------------
----------------------------------------
----------------------------------------
---------------------PRGYYKCSSMR--------
-----------------------GCPARKHVER-------
-----------------------CLEEPSMLIVT------
-YEGEHNHPK-LPTQSANA---------------------
----------------------------------------
----------------------------------------
----------------------------------------
----------------------------------------
----------------------------------------
----------------------------------------
----------------------------------------
----------------------------------------
----------------------------------------
----------------------------------------
----------------------------------------
----------------------------------------
----------------------------------------
----------------------------------------
----------------------------------------
----------------------------------------
----------------------------------------
----------------------------------------
----------------------------------------
----------------------------------------
----------------------------------------
----------------------------------------
----------------------------------------
----------------------------------------
----------------------------------------
----------------------------------------
----------------------------------------
----------------------------------------
----------------------------------------
----------------------------------------
----------------------------------------
----------------------------------------
----------------------------------------
----------------------------------------
----------------------------------------
----------------------------------------
----------------------------------------
----------------------------------------
---------------------------
>Gohir.A11G127880|Gohir.A11G127880.3
----------------------------------------
----------------------------------------
----------------------------------------
----------------------------------------
----------------------------------------
----------------------------------------
----------------------------------------
----------------------------------------
----------------------------------------
----------------------------------------
----------------------------------------
----------------------------------------
----------------------------------------
----------------------------------------
----------------------------------------
----------------------------------------
----------------------------------------
----------------------------------------
----------------------------------------
----------------------------------------
----------------------------------------
----------------------------------------
----------------------------------------
----------------------------------------
----------------------------------------
----------------------------------------
----------------------------------------
----------------------------------------
----------------------------------------
----------------------------------------
----------------------------------------
----------------------------------------
-------------------------------MEMKMIYCF
RGTMEEVEEANKAAIESSHRVLSILSQPQ-D----EVSC-
----------------------RHLMA-ETGEAVFRFKRV
VSLLNSG---------------LGHARVRKLRKLQ--APF
PQS---------TLLDTPRCNPS--ASDYPSKNLHLG---
C---------------------------------------
---------------------HESSVQELTSH-ARKSLYL
GNPSLELSSNGKHPLQ-------LSQK-------------
--------------------A-------------------
----SLGHYHFLQKQHQ----------------MKQQA--
EMMFRK--SNSS-------GMNLNFDSSSCT--------P
TMSSTRSFLSSLSMDGSV---------------TNLSGG-
----------------------------------------
----------------------------------GSAAFH
LIGTHRSSDQ------------------------------
----------------------------------------
----------------------------------------
--------SS-Q---QKKCYG------KAEDGSVKC---G
TSGRCHCSKK------------------------------
---------------RKHRM----KRSIKVPAISNKLA--
----------------------------------------
----------DIPPDDYSWR--------KYGQK-------
--------------------PIKGSPH-------------
----------------------------------------
----------------------------------------
---------------------PRGYYKCSSIR--------
-----------------------GCPARKHVER-------
-----------------------CLEEPSMLIVT------
-YEGEHNHPR-LPSQSTT----------------------
----------------------------------------
----------------------------------------
----------------------------------------
----------------------------------------
----------------------------------------
----------------------------------------
----------------------------------------
----------------------------------------
----------------------------------------
----------------------------------------
----------------------------------------
----------------------------------------
----------------------------------------
----------------------------------------
----------------------------------------
----------------------------------------
----------------------------------------
----------------------------------------
----------------------------------------
----------------------------------------
----------------------------------------
----------------------------------------
----------------------------------------
----------------------------------------
----------------------------------------
----------------------------------------
----------------------------------------
----------------------------------------
----------------------------------------
----------------------------------------
----------------------------------------
----------------------------------------
----------------------------------------
----------------------------------------
----------------------------------------
----------------------------------------
----------------------------------------
----------------------------------------
---------------------------
>Gohir.D11G133600|Gohir.D11G133600.4
----------------------------------------
----------------------------------------
----------------------------------------
----------------------------------------
----------------------------------------
----------------------------------------
----------------------------------------
----------------------------------------
----------------------------------------
----------------------------------------
----------------------------------------
----------------------------------------
----------------------------------------
----------------------------------------
----------------------------------------
----------------------------------------
----------------------------------------
----------------------------------------
----------------------------------------
----------------------------------------
----------------------------------------
----------------------------------------
----------------------------------------
----------------------------------------
----------------------------------------
----------------------------------------
----------------------------------------
----------------------------------------
----------------------------------------
----------------------------------------
----------------------------------------
----------------------------------------
----------------------------------------
---MEEVEEANKAAIESSHRVLSILSQPQ-D----EVSY-
----------------------RHLMA-ETGEAVFRFKRV
VSLLNSG---------------LGHARVRKLRKLQ--APF
PQS---------TLLDTPHCNPS--ASDYPSKNLHLG---
C---------------------------------------
---------------------HESSVQELTSH-AKKSLYL
GNPSLELSSNGKHPLQ-------LSQK-------------
--------------------A-------------------
----SLGHYHFLQKQHQ----------------MKQQA--
EMMFRK--SNSS-------GMNLNFDSSSCT--------P
TMSSTRSFLSSLSMDGSV---------------TNLSGG-
----------------------------------------
----------------------------------GSAAFH
LIGAHRSSDQ------------------------------
----------------------------------------
----------------------------------------
--------SS-Q---QKKCYG------KAEDGSVKC---G
TSGRCHCSKK------------------------------
---------------RKHRV----KRPIKVPAISNKLA--
----------------------------------------
----------DIPPDDYSWR--------KYGQK-------
--------------------PIKGSPH-------------
----------------------------------------
----------------------------------------
---------------------PRGYYKCSSIR--------
-----------------------GCPARKHVER-------
-----------------------CLEEPSMLIVT------
-YEGEHNHPR-LPSQSTT----------------------
----------------------------------------
----------------------------------------
----------------------------------------
----------------------------------------
----------------------------------------
----------------------------------------
----------------------------------------
----------------------------------------
----------------------------------------
----------------------------------------
----------------------------------------
----------------------------------------
----------------------------------------
----------------------------------------
----------------------------------------
----------------------------------------
----------------------------------------
----------------------------------------
----------------------------------------
----------------------------------------
----------------------------------------
----------------------------------------
----------------------------------------
----------------------------------------
----------------------------------------
----------------------------------------
----------------------------------------
----------------------------------------
----------------------------------------
----------------------------------------
----------------------------------------
----------------------------------------
----------------------------------------
----------------------------------------
----------------------------------------
----------------------------------------
----------------------------------------
----------------------------------------
---------------------------
>Gohir.D07G216000|Gohir.D07G216000.1
----------------------------------------
----------------------------------------
----------------------------------------
----------------------------------------
----------------------------------------
----------------------------------------
----------------------------------------
----------------------------------------
----------------------------------------
----------------------------------------
----------------------------------------
----------------------------------------
----------------------------------------
----------------------------------------
----------------------------------------
----------------------------------------
----------------------------------------
----------------------------------------
----------------------------------------
----------------------------------------
----------------------------------------
----------------------------------------
----------------------------------------
----------------------------------------
----------------------------------------
----------------------------------------
----------------------------------------
----------------------------------------
----------------------------------------
----------------------------------------
----------------------------------------
----------------------------------------
----------------------------------------
---MEEVEEANKAAVESCHRVLSLLSQPQ-D----QVHY-
----------------------RNLMA-ETGEAVFKFKRV
VSLLNSS---------------LGHARARKLRKLQ--TPF
PQS---------IFLDYQRHN----PTDYPSKDLQLG---
Y---------------------------------------
---------------------H----QELSSH-AKSSLYL
GTPCLELSSNGKNPLP-------LAQQPPPP---------
--------------AHYHFLH-------------------
----QR----GLQLQQ-------------------HQA--
EMLSRK--SNS--------GINFNFDSSSCT--------P
TMSSTRSFISSLSIDGSV---------------ANMD---
----------------------------------------
----------------------------------SGNAFH
LIGAPRSSDQ------------------------------
----------------------------------------
----------------------------------------
--------GS-QH--KKKCSG------KGEDGSVKC---G
SSGKCHCSKK------------------------------
---------------RKHRV----KRSIKVPAISTKLA--
----------------------------------------
----------DIPPDDYSWR--------KYGQK-------
--------------------PIKGSPH-------------
----------------------------------------
----------------------------------------
---------------------PRGYYKCSSMR--------
-----------------------GCPARKHVER-------
-----------------------CLEEPSMLIVT------
-YEGEHNHPK-LPSQATT----------------------
----------------------------------------
----------------------------------------
----------------------------------------
----------------------------------------
----------------------------------------
----------------------------------------
----------------------------------------
----------------------------------------
----------------------------------------
----------------------------------------
----------------------------------------
----------------------------------------
----------------------------------------
----------------------------------------
----------------------------------------
----------------------------------------
----------------------------------------
----------------------------------------
----------------------------------------
----------------------------------------
----------------------------------------
----------------------------------------
----------------------------------------
----------------------------------------
----------------------------------------
----------------------------------------
----------------------------------------
----------------------------------------
----------------------------------------
----------------------------------------
----------------------------------------
----------------------------------------
----------------------------------------
----------------------------------------
----------------------------------------
----------------------------------------
----------------------------------------
----------------------------------------
---------------------------
>Gohir.A07G210000|Gohir.A07G210000.1
----------------------------------------
----------------------------------------
----------------------------------------
----------------------------------------
----------------------------------------
----------------------------------------
----------------------------------------
----------------------------------------
----------------------------------------
----------------------------------------
----------------------------------------
----------------------------------------
----------------------------------------
----------------------------------------
----------------------------------------
----------------------------------------
----------------------------------------
----------------------------------------
----------------------------------------
----------------------------------------
----------------------------------------
----------------------------------------
----------------------------------------
----------------------------------------
----------------------------------------
----------------------------------------
----------------------------------------
----------------------------------------
----------------------------------------
----------------------------------------
----------------------------------------
----------------------------------------
----------------------------------------
---MEEVEEANKAAVQSCHRVLSLLSQPQ-D----QVHY-
----------------------RNLMA-ETGEAVFKFKRV
VSLLNSS---------------LGHARVRKLRKLQ--TPF
PQS---------IFLDNQLHN----PTDYPSKDLQLG---
Y---------------------------------------
---------------------P----QELSSH-AKSSLYL
GTPCLELSSNGKNPLP-------LAQQPPPP---------
--------------AHYHFLH-------------------
----QQ----RLQLQQ-------------------HQA--
EMLSRK--SNS--------GINFNFDSSSCT--------P
TMSSTRSFISSLSIDGSV---------------ANMD---
----------------------------------------
----------------------------------SGNAFH
LIGAPRSSDQ------------------------------
----------------------------------------
----------------------------------------
--------VS-QH--KKKCSG------KGEDGSVKC---G
SSGKCHCSKR------------------------------
---------------RKHRV----KRSIKVPAISNKLA--
----------------------------------------
----------DIPPDDYSWR--------KYGQK-------
--------------------PIKGSPH-------------
----------------------------------------
----------------------------------------
---------------------PRGYYKCSSMR--------
-----------------------GCPARKHVER-------
-----------------------CLEEPAMLIVT------
-YESEHNHPK-LPSQATT----------------------
----------------------------------------
----------------------------------------
----------------------------------------
----------------------------------------
----------------------------------------
----------------------------------------
----------------------------------------
----------------------------------------
----------------------------------------
----------------------------------------
----------------------------------------
----------------------------------------
----------------------------------------
----------------------------------------
----------------------------------------
----------------------------------------
----------------------------------------
----------------------------------------
----------------------------------------
----------------------------------------
----------------------------------------
----------------------------------------
----------------------------------------
----------------------------------------
----------------------------------------
----------------------------------------
----------------------------------------
----------------------------------------
----------------------------------------
----------------------------------------
----------------------------------------
----------------------------------------
----------------------------------------
----------------------------------------
----------------------------------------
----------------------------------------
----------------------------------------
----------------------------------------
---------------------------
>Thecc.01G265800|Thecc.01G265800.1
----------------------------------------
----------------------------------------
----------------------------------------
----------------------------------------
----------------------------------------
----------------------------------------
----------------------------------------
----------------------------------------
----------------------------------------
----------------------------------------
----------------------------------------
----------------------------------------
----------------------------------------
----------------------------------------
----------------------------------------
----------------------------------------
----------------------------------------
----------------------------------------
----------------------------------------
----------------------------------------
----------------------------------------
----------------------------------------
----------------------------------------
----------------------------------------
----------------------------------------
----------------------------------------
----------------------------------------
----------------------------------------
----------------------------------------
----------------------------------------
----------------------------------------
----------------------------------------
----------------------------------------
---MEEVEDANKAAVESCHRVLSILSQPQ-D----QVHY-
----------------------RNLMA-ETGEAVFRFKRV
VSLLNAG---------------LGHARVRKLRKLQ--TPF
PQS---------ILLDNPHHT----ATDYPSKNLQLG---
Y---------------------------------------
---------------------HESSVQELSSH-AKTSLYL
GNPSLELSSNGKNPLQ-------VAQQGPS----------
--------------GHYLYLQ-------------------
----QQQLQQRLQLQQQQQQQQQQQ-----QQQMKHQA--
EMMFRK--RNS--------GINLNFDSSSCT--------P
TRSSTRSFISSLSIDGSV---------------ANLD---
----------------------------------------
----------------------------------GGSAFN
LIGAPRSSDQ------------------------------
----------------------------------------
----------------------------------------
--------GS-QP--KKKCSA------RGEDGSVKC---G
SSGRCHCSKK------------------------------
---------------RKHRV----KRSIKVPAISSKLA--
----------------------------------------
----------DIPPDDYSWR--------KYGQK-------
--------------------PIKGSPH-------------
----------------------------------------
----------------------------------------
---------------------PRGYYKCSSMR--------
-----------------------GCPARKHVER-------
-----------------------CLEEPSMLIVT------
-YEGEHNHPR-LPSQSTT----------------------
----------------------------------------
----------------------------------------
----------------------------------------
----------------------------------------
----------------------------------------
----------------------------------------
----------------------------------------
----------------------------------------
----------------------------------------
----------------------------------------
----------------------------------------
----------------------------------------
----------------------------------------
----------------------------------------
----------------------------------------
----------------------------------------
----------------------------------------
----------------------------------------
----------------------------------------
----------------------------------------
----------------------------------------
----------------------------------------
----------------------------------------
----------------------------------------
----------------------------------------
----------------------------------------
----------------------------------------
----------------------------------------
----------------------------------------
----------------------------------------
----------------------------------------
----------------------------------------
----------------------------------------
----------------------------------------
----------------------------------------
----------------------------------------
----------------------------------------
----------------------------------------
---------------------------
>Gohir.D08G207100|Gohir.D08G207100.1
----------------------------------------
----------------------------------------
----------------------------------------
----------------------------------------
----------------------------------------
----------------------------------------
----------------------------------------
----------------------------------------
----------------------------------------
----------------------------------------
----------------------------------------
----------------------------------------
----------------------------------------
----------------------------------------
----------------------------------------
----------------------------------------
----------------------------------------
----------------------------------------
----------------------------------------
----------------------------------------
----------------------------------------
----------------------------------------
----------------------------------------
----------------------------------------
----------------------------------------
----------------------------------------
----------------------------------------
----------------------------------------
----------------------------------------
----------------------------------------
----------------------------------------
----------------------------------------
----------------------------------------
---MEEVEEANKAAVESCHRVLSSLSQPK-D----QIQY-
----------------------RNLMA-ETGEAVFRFKRV
VSLLNTS---------------LGHARVRKMRKLQ--TPF
PQS---------ILLDNPHRK----ATTDNPS--------
----------------------------------------
--------------------------KNLQLG-P---LYL
GNNHQTAQPASSGPYH-------MLQQ-------------
--------------------Q-------------------
----QQ-FRQRLQLHQQQ---------------MKHQA--
EMMFRK--SNS--------GISLNFENSSCT--------P
TMSSTRSFISSLSIDGSV---------------AKLDG--
----------------------------------------
----------------------------------GGGSFH
FTGGSRSLDQ------------------------------
----------------------------------------
----------------------------------------
--------GP-RH--KKKCSG------RGEDGSVKC---G
SSGKCHCSKK------------------------------
---------------RKHRV----KRSIKVPAISNKLA--
----------------------------------------
----------DIPPDDYSWR--------KYGQK-------
--------------------PIKGSPH-------------
----------------------------------------
----------------------------------------
---------------------PRGYYKCSSMR--------
-----------------------GCPARKHVER-------
-----------------------CLEEPSMLIVT------
-YEGEHNHRR-LPSQTTTT---------------------
----------------------------------------
----------------------------------------
----------------------------------------
----------------------------------------
----------------------------------------
----------------------------------------
----------------------------------------
----------------------------------------
----------------------------------------
----------------------------------------
----------------------------------------
----------------------------------------
----------------------------------------
----------------------------------------
----------------------------------------
----------------------------------------
----------------------------------------
----------------------------------------
----------------------------------------
----------------------------------------
----------------------------------------
----------------------------------------
----------------------------------------
----------------------------------------
----------------------------------------
----------------------------------------
----------------------------------------
----------------------------------------
----------------------------------------
----------------------------------------
----------------------------------------
----------------------------------------
----------------------------------------
----------------------------------------
----------------------------------------
----------------------------------------
----------------------------------------
----------------------------------------
---------------------------
>Gohir.A08G188700|Gohir.A08G188700.1
----------------------------------------
----------------------------------------
----------------------------------------
----------------------------------------
----------------------------------------
----------------------------------------
----------------------------------------
----------------------------------------
----------------------------------------
----------------------------------------
----------------------------------------
----------------------------------------
----------------------------------------
----------------------------------------
----------------------------------------
----------------------------------------
----------------------------------------
----------------------------------------
----------------------------------------
----------------------------------------
----------------------------------------
----------------------------------------
----------------------------------------
----------------------------------------
----------------------------------------
----------------------------------------
----------------------------------------
----------------------------------------
----------------------------------------
----------------------------------------
----------------------------------------
----------------------------------------
----------------------------------------
---MEEVEEANKAAVESCHRVLSILSQPK-D----QIQY-
----------------------RNLMA-ETGEAVFRFKRV
VSLLNTG---------------LGHARVRKMRKLQ--TPF
PQS---------ILLDNPHHK----ATTDNPS--------
----------------------------------------
--------------------------KNLQLG-P---LYL
GNNHQTAQPASSGHHH-------MLQQ-------------
--------------------Q-------------------
----QQQFRQRLQLQQQQ---------------MKHQA--
EMMFRK--SNS--------GSSLNFDNSCCT--------P
TMSSTRSYISSLSIDGSV---------------AKLDG--
----------------------------------------
----------------------------------GGGSFH
FTGGSRSLDQ------------------------------
----------------------------------------
----------------------------------------
--------GP-RH--KKKCSG------RGEDGSVKC---G
SSGKCHCSKK------------------------------
---------------RKHRV----KRSIKVPAISNKLA--
----------------------------------------
----------DIPPDDYSWR--------KYGQK-------
--------------------PIKGSPH-------------
----------------------------------------
----------------------------------------
---------------------PRGYYKCSSMR--------
-----------------------GCPARKHVER-------
-----------------------CLEEPSMLIVT------
-YEGEHNHPR-LPSQTTTT---------------------
----------------------------------------
----------------------------------------
----------------------------------------
----------------------------------------
----------------------------------------
----------------------------------------
----------------------------------------
----------------------------------------
----------------------------------------
----------------------------------------
----------------------------------------
----------------------------------------
----------------------------------------
----------------------------------------
----------------------------------------
----------------------------------------
----------------------------------------
----------------------------------------
----------------------------------------
----------------------------------------
----------------------------------------
----------------------------------------
----------------------------------------
----------------------------------------
----------------------------------------
----------------------------------------
----------------------------------------
----------------------------------------
----------------------------------------
----------------------------------------
----------------------------------------
----------------------------------------
----------------------------------------
----------------------------------------
----------------------------------------
----------------------------------------
----------------------------------------
----------------------------------------
---------------------------
>Gohir.D08G207200|Gohir.D08G207200.1
----------------------------------------
----------------------------------------
----------------------------------------
----------------------------------------
----------------------------------------
----------------------------------------
----------------------------------------
----------------------------------------
----------------------------------------
----------------------------------------
----------------------------------------
----------------------------------------
----------------------------------------
----------------------------------------
----------------------------------------
----------------------------------------
----------------------------------------
----------------------------------------
----------------------------------------
----------------------------------------
----------------------------------------
----------------------------------------
----------------------------------------
----------------------------------------
----------------------------------------
----------------------------------------
----------------------------------------
----------------------------------------
----------------------------------------
----------------------------------------
----------------------------------------
----------------------------------------
----------------------------------------
---MEEVEEANKAAVESCHRVLSILSQPK-D----QIQY-
----------------------RNLMA-ETGEAVFRFKRV
VSLLDTG---------------LGHARVRKLRRLD--TPF
PQS---------ILLDNPHHK----VIHESSV--------
----------------------------------------
--------------------------KELSSH-AKNCLYL
GNQHQTAQPASSGHYR-------ILQQH------------
-------------------QQ-------------------
----QQQLRHRLQLQQQQ---------------MKHQA--
EMMFRK--SNS--------GISLNFDNSSCT--------P
TMSSTRSFISSLSMDGSV---------------AN-----
----------------------------------------
----------------------------------GGGSFH
VNGGSRSSDQ------------------------------
----------------------------------------
----------------------------------------
--------GS-QH--KKKCSG------RGEDGSVKC---G
SSGKCHCSKK------------------------------
---------------RKHRV----KRSIKVPAISNKLA--
----------------------------------------
----------DIPPDDYSWR--------KYGQK-------
--------------------PIKGSPH-------------
----------------------------------------
----------------------------------------
---------------------PRGYYKCSSMR--------
-----------------------GCPARKHVER-------
-----------------------CLEEPSMLIVT------
-YEGEHNHPR-LPSQSTTT---------------------
----------------------------------------
----------------------------------------
----------------------------------------
----------------------------------------
----------------------------------------
----------------------------------------
----------------------------------------
----------------------------------------
----------------------------------------
----------------------------------------
----------------------------------------
----------------------------------------
----------------------------------------
----------------------------------------
----------------------------------------
----------------------------------------
----------------------------------------
----------------------------------------
----------------------------------------
----------------------------------------
----------------------------------------
----------------------------------------
----------------------------------------
----------------------------------------
----------------------------------------
----------------------------------------
----------------------------------------
----------------------------------------
----------------------------------------
----------------------------------------
----------------------------------------
----------------------------------------
----------------------------------------
----------------------------------------
----------------------------------------
----------------------------------------
----------------------------------------
----------------------------------------
---------------------------
>Gohir.A08G188800|Gohir.A08G188800.2
----------------------------------------
----------------------------------------
----------------------------------------
----------------------------------------
----------------------------------------
----------------------------------------
----------------------------------------
----------------------------------------
----------------------------------------
----------------------------------------
----------------------------------------
----------------------------------------
----------------------------------------
----------------------------------------
----------------------------------------
----------------------------------------
----------------------------------------
----------------------------------------
----------------------------------------
----------------------------------------
----------------------------------------
----------------------------------------
----------------------------------------
----------------------------------------
----------------------------------------
----------------------------------------
----------------------------------------
----------------------------------------
----------------------------------------
----------------------------------------
----------------------------------------
----------------------------------------
----------------------------------------
---MEEVEEANKAAVESCHRVLSILSQPK-D----QIQY-
----------------------RNLMA-ETGEAVFRFKRV
VSLLNTG---------------FGHARVRKLRRLD--TPF
PQS---------ILMDNPHHK----VIHESSV--------
----------------------------------------
--------------------------KELSSH-AKNCLYL
GNQHQTAQPASSGHYR-------ILQQH------------
-------------------QQ-------------------
----QQQLRQRLQLQQQQ---------------MKHQA--
EMMFRK--SNS--------GISLNFDNSSCT--------P
TMSSTRSFISSLSMDGSI---------------AN-----
----------------------------------------
----------------------------------GGGSFH
FNGGSRSSDQ------------------------------
----------------------------------------
----------------------------------------
--------GS-QH--KKKCSG------RGDDGSVKC---G
SNGKCHCSKK------------------------------
---------------RKHRV----KRSIKVPAISNKLA--
----------------------------------------
----------DIPPDDYSWR--------KYGQK-------
--------------------PIKGSPH-------------
----------------------------------------
----------------------------------------
---------------------PRGYYKCSSMR--------
-----------------------GCPARKHVER-------
-----------------------CLEEPSMLIVT------
-YEGEHNHPR-LPSQSTTT---------------------
----------------------------------------
----------------------------------------
----------------------------------------
----------------------------------------
----------------------------------------
----------------------------------------
----------------------------------------
----------------------------------------
----------------------------------------
----------------------------------------
----------------------------------------
----------------------------------------
----------------------------------------
----------------------------------------
----------------------------------------
----------------------------------------
----------------------------------------
----------------------------------------
----------------------------------------
----------------------------------------
----------------------------------------
----------------------------------------
----------------------------------------
----------------------------------------
----------------------------------------
----------------------------------------
----------------------------------------
----------------------------------------
----------------------------------------
----------------------------------------
----------------------------------------
----------------------------------------
----------------------------------------
----------------------------------------
----------------------------------------
----------------------------------------
----------------------------------------
----------------------------------------
---------------------------
>Po_ami011599|Po_ami011599-T1
----------------------------------------
----------------------------------------
----------------------------------------
----------------------------------------
----------------------------------------
----------------------------------------
----------------------------------------
----------------------------------------
----------------------------------------
----------------------------------------
----------------------------------------
----------------------------------------
----------------------------------------
----------------------------------------
----------------------------------------
----------------------------------------
----------------------------------------
----------------------------------------
----------------------------------------
----------------------------------------
----------------------------------------
----------------------------------------
----------------------------------------
----------------------------------------
----------------------------------------
----------------------------------------
----------------------------------------
----------------------------------------
----------------------------------------
----------------------------------------
----------------------------------------
----------------------------------------
----------------------------------------
---MEGVEEANKLAVESCHRVLDILSQPQ-D----QTQF-
----------------------RNLGV-DTEQVVAKFKRV
ISLLSNGGEAG-----------HGRARARLVKRIRT-NPY
PQN---------IFLECS--NEPK-SQIQPIKALELL---
----------------------------------------
----------------------KPSLNELPV--QENDSTT
GKSSLSLG--ANLSLE-------LSSSG-KKA--------
--------------IPLQIQP-------------------
-----TPPKPHYQFLQQ--------------YQNHQAE--
MMMYRR--SNSG-------GISLSFDN------------P
TMSSNRSFMSSLSIDGSV---------------A------
----------------------------------------
-------------------------------------SLI
GASQLSSDQN------------------------------
----------------------------------------
----------------------------------------
--------LSQHN--RKRCSG------KGEDGSVKC---S
SSGRCHCSKK------------------------------
---------------RKHRV----KRSIKVPAISNKLA--
----------------------------------------
----------DIPQDEYSWR--------KYGQK-------
--------------------PIKGSPH-------------
----------------------------------------
----------------------------------------
---------------------PRGYYKCSSMR--------
-----------------------GCPARKHVER-------
-----------------------CLEDPSMLIVT------
-YEGEHNHPR-VPSQSTTT---------------------
----------------------------------------
----------------------------------------
----------------------------------------
----------------------------------------
----------------------------------------
----------------------------------------
----------------------------------------
----------------------------------------
----------------------------------------
----------------------------------------
----------------------------------------
----------------------------------------
----------------------------------------
----------------------------------------
----------------------------------------
----------------------------------------
----------------------------------------
----------------------------------------
----------------------------------------
----------------------------------------
----------------------------------------
----------------------------------------
----------------------------------------
----------------------------------------
----------------------------------------
----------------------------------------
----------------------------------------
----------------------------------------
----------------------------------------
----------------------------------------
----------------------------------------
----------------------------------------
----------------------------------------
----------------------------------------
----------------------------------------
----------------------------------------
----------------------------------------
----------------------------------------
---------------------------
>Po_ami050814|Po_ami050814-T1
----------------------------------------
----------------------------------------
----------------------------------------
----------------------------------------
----------------------------------------
----------------------------------------
----------------------------------------
----------------------------------------
----------------------------------------
----------------------------------------
----------------------------------------
----------------------------------------
----------------------------------------
----------------------------------------
----------------------------------------
----------------------------------------
----------------------------------------
----------------------------------------
----------------------------------------
----------------------------------------
----------------------------------------
----------------------------------------
----------------------------------------
----------------------------------------
----------------------------------------
----------------------------------------
----------------------------------------
----------------------------------------
----------------------------------------
----------------------------------------
----------------------------------------
----------------------------------------
----------------------------------------
---MEGVEEVNKGAIETCHRVLSIISQPQ-Q----QTQI-
----------------------RNLAA-ETEQAVTKLKRV
VSLLGNSNGNE-----------LGHARARIVKRNRI-DPF
AQS---------IFLESTPISSPN-GTQPVMKALELL---
----------------------------------------
----------------------KTNLNECPVP-QENGSTT
GKSCLSLAGGDNLSLE-------LSSSGGKTK--------
--------------TPLQLPYPS-----------------
--TTAAAAAQHYQFLQQQQLQQQKL-----QFQLKQRA--
EMLYRR--SNSS-------PISLNFDSSNCT--------P
TMSTTRSFISSLSIEGSV---------------ANLGNG-
----------------------------------------
----------------------------------SGFSVI
GGSHLS-DQN------------------------------
----------------------------------------
----------------------------------------
--------SSQ-N--RKRCSG------RGEDGSVKC---S
STGRCHCSKK------------------------------
---------------RKHRV----KRSIKVPAISNKLA--
----------------------------------------
----------DIPPDEYSWR--------KYGQK-------
--------------------PIKGSPH-------------
----------------------------------------
----------------------------------------
---------------------PRGYYKCSSMR--------
-----------------------GCPARKHVER-------
-----------------------CLEDPSMLIVT------
-YEGEHNHAL-VPSQSTNS---------------------
----------------------------------------
----------------------------------------
----------------------------------------
----------------------------------------
----------------------------------------
----------------------------------------
----------------------------------------
----------------------------------------
----------------------------------------
----------------------------------------
----------------------------------------
----------------------------------------
----------------------------------------
----------------------------------------
----------------------------------------
----------------------------------------
----------------------------------------
----------------------------------------
----------------------------------------
----------------------------------------
----------------------------------------
----------------------------------------
----------------------------------------
----------------------------------------
----------------------------------------
----------------------------------------
----------------------------------------
----------------------------------------
----------------------------------------
----------------------------------------
----------------------------------------
----------------------------------------
----------------------------------------
----------------------------------------
----------------------------------------
----------------------------------------
----------------------------------------
----------------------------------------
---------------------------
>evm.TU.Scaffold_484.12|484.12
----------------------------------------
----------------------------------------
----------------------------------------
----------------------------------------
----------------------------------------
----------------------------------------
----------------------------------------
----------------------------------------
----------------------------------------
----------------------------------------
----------------------------------------
----------------------------------------
----------------------------------------
----------------------------------------
----------------------------------------
----------------------------------------
----------------------------------------
----------------------------------------
----------------------------------------
----------------------------------------
----------------------------------------
----------------------------------------
----------------------------------------
----------------------------------------
----------------------------------------
----------------------------------------
----------------------------------------
----------------------------------------
----------------------------------------
----------------------------------------
----------------------------------------
----------------------------------------
----------------------------------------
----------------------------------------
----------------------------------------
----------------------------------------
----------------------------------------
----------------------------------------
----------------------------------------
----------------------------------------
----------------------------------------
----------------------------------------
----------------------------------------
----------------------------------------
----------------------------------------
----------------------------------------
----------------------------------------
----------------------------------------
----------------------------------------
------------------CSG------RGEDGSVKC---G
SSGRCHCSRK------------------------------
---------------RKHRV----KRSIKVPAISNKLA--
----------------------------------------
----------DIPPDEYSWR--------KYGQK-------
--------------------PIKGSPH-------------
----------------------------------------
----------------------------------------
---------------------PRGYYKCSNMR--------
-----------------------GCPAIKHVED-------
-----------------------AWRSLQC----------
----------------------------------------
----------------------------------------
----------------------------------------
----------------------------------------
----------------------------------------
----------------------------------------
----------------------------------------
----------------------------------------
----------------------------------------
----------------------------------------
----------------------------------------
----------------------------------------
----------------------------------------
----------------------------------------
----------------------------------------
----------------------------------------
----------------------------------------
----------------------------------------
----------------------------------------
----------------------------------------
----------------------------------------
----------------------------------------
----------------------------------------
----------------------------------------
----------------------------------------
----------------------------------------
----------------------------------------
----------------------------------------
----------------------------------------
----------------------------------------
----------------------------------------
----------------------------------------
----------------------------------------
----------------------------------------
----------------------------------------
----------------------------------------
----------------------------------------
----------------------------------------
----------------------------------------
---------------------------
>evm.TU.Scaffold_634.611|634.611
----------------------------------------
----------------------------------------
----------------------------------------
----------------------------------------
----------------------------------------
----------------------------------------
----------------------------------------
----------------------------------------
----------------------------------------
----------------------------------------
----------------------------------------
----------------------------------------
----------------------------------------
----------------------------------------
----------------------------------------
----------------------------------------
----------------------------------------
----------------------------------------
----------------------------------------
----------------------------------------
----------------------------------------
----------------------------------------
----------------------------------------
----------------------------------------
----------------------------------------
----------------------------------------
----------------------------------------
----------------------------------------
----------------------------------------
----------------------------------------
----------------------------------------
----------------------------------------
----------------------------------------
----------------------------------------
----------------------------------------
----------------------------------------
----------------------------------------
----------------------------------------
----------------------------------------
----------------------------------------
----------------------------------------
----------------------------------------
-MNWRL--SGLF-------QIQEAFPS-------------
----------------------------------------
----------------------------------------
-----------------------------------GGVKM
G---------------------------------------
----------------------------------------
----------------------------------------
------------------CSG------RGEDGSVKC---G
SSGRCHCSRK------------------------------
---------------RKHRV----KRSIKVPAISNKLA--
----------------------------------------
----------DIPPDEYSWR--------KYGQK-------
--------------------PIKGSPH-------------
----------------------------------------
----------------------------------------
---------------------PRGYYKCSNMR--------
-----------------------GCPAIKHVED-------
-----------------------AWRSLQC----------
----------------------------------------
----------------------------------------
----------------------------------------
----------------------------------------
----------------------------------------
----------------------------------------
----------------------------------------
----------------------------------------
----------------------------------------
----------------------------------------
----------------------------------------
----------------------------------------
----------------------------------------
----------------------------------------
----------------------------------------
----------------------------------------
----------------------------------------
----------------------------------------
----------------------------------------
----------------------------------------
----------------------------------------
----------------------------------------
----------------------------------------
----------------------------------------
----------------------------------------
----------------------------------------
----------------------------------------
----------------------------------------
----------------------------------------
----------------------------------------
----------------------------------------
----------------------------------------
----------------------------------------
----------------------------------------
----------------------------------------
----------------------------------------
----------------------------------------
----------------------------------------
----------------------------------------
---------------------------
>Zosma06g23910|Zosma06g23910.1
----------------------------------------
----------------------------------------
----------------------------------------
----------------------------------------
----------------------------------------
----------------------------------------
----------------------------------------
----------------------------------------
----------------------------------------
----------------------------------------
----------------------------------------
----------------------------------------
----------------------------------------
----------------------------------------
----------------------------------------
----------------------------------------
----------------------------------------
----------------------------------------
----------------------------------------
----------------------------------------
----------------------------------------
----------------------------------------
----------------------------------------
----------------------------------------
----------------------------------------
----------------------------------------
----------------------------------------
----------------------------------------
----------------------------------------
----------------------------------------
----------------------------------------
----------------------------------------
----------------------------------------
---MEELEEANRSAINSFRRVLNLVSQEQQL----QLQQN
F--------------------GKNLLV-ETGEAVSRFKKV
VSLLGNGN--------------LGHGRVRLRRIHRR-FPN
PQHQK-------LFLEAPFPSPGT-PSDQPLQKLLLLP--
----------------------------------------
---------------------------RTPNQ-LPPKIFM
DYPFLEMDPSSRTSQFH-----HQHQQQQQQ---------
--------------KSIQMLQ-------------------
-------LQHQMKLQEMY---------------RRTSSNN
NMSSSS--SKS--------AINLKFETSSCT--------P
TLSSNMSFLSSLSMDGSV---------------TKVD---
----------------------------------------
----------------------------------PKGGFQ
LMGLPPQSSSE-----------------------------
----------------------------------------
----------------------------------------
-----RIINPQQTCSKKRCSG------RGDDGSGKCG--T
SAGRCHCSKR------------------------------
---------------RKLRV----KRQIKVPAISNKLA--
----------------------------------------
----------DIPPDEYSWR--------KYGQK-------
--------------------PIKGSPH-------------
----------------------------------------
----------------------------------------
---------------------PRGYYKCSSMR--------
-----------------------GCPARKHVER-------
-----------------------SLEDPSMLIVT------
-YEGEHNHTRLLQTSHSTHT--------------------
----------------------------------------
----------------------------------------
----------------------------------------
----------------------------------------
----------------------------------------
----------------------------------------
----------------------------------------
----------------------------------------
----------------------------------------
----------------------------------------
----------------------------------------
----------------------------------------
----------------------------------------
----------------------------------------
----------------------------------------
----------------------------------------
----------------------------------------
----------------------------------------
----------------------------------------
----------------------------------------
----------------------------------------
----------------------------------------
----------------------------------------
----------------------------------------
----------------------------------------
----------------------------------------
----------------------------------------
----------------------------------------
----------------------------------------
----------------------------------------
----------------------------------------
----------------------------------------
----------------------------------------
----------------------------------------
----------------------------------------
----------------------------------------
----------------------------------------
----------------------------------------
---------------------------
>Po_ami002626|Po_ami002626-T1
----------------------------------------
----------------------------------------
----------------------------------------
----------------------------------------
----------------------------------------
----------------------------------------
----------------------------------------
----------------------------------------
----------------------------------------
----------------------------------------
----------------------------------------
----------------------------------------
----------------------------------------
----------------------------------------
----------------------------------------
----------------------------------------
----------------------------------------
----------------------------------------
----------------------------------------
----------------------------------------
----------------------------------------
----------------------------------------
----------------------------------------
----------------------------------------
----------------------------------------
----------------------------------------
----------------------------------------
----------------------------------------
----------------------------------------
----------------------------------------
----------------------------------------
----------------------------------------
----------------------------------------
----MEIEIANKVAVESSHRVISLICQKQ------ESES-
----------------------TNLVT-QTGDAVCKFRRV
VSLLENR---------------CGHARMRRLRKLP--PPL
PQK---------VLLETPHSNPQSESSSCSPKPLQLLPSG
F---------------------------------------
---------------------LRHPVFEIDPK-GQNSGNQ
SAGHKVFGEKPCIDVS-------LSVKPPGEMG-------
---------------PTQFYHQQ-----------------
-----QQLLQRLQFQQQ----------------MKYHH--
QAQAEM--MNSS-------ALNLKFDGSSCTG-------Q
TLSSNRSFMSSLSMDGSV---------------TNLS---
----------------------------------------
-----------------------------------GSSFQ
LIGLPHSSDP------------------------------
----------------------------------------
----------------------------------------
--------NSHHQNLRRRCLV------KAEDGSLKC---G
TTAKCHCSKK------------------------------
---------------RKLRI----KRSIKVPAISNKLA--
----------------------------------------
----------DIPPDEFSWR--------KYGQK-------
--------------------PIKGSPH-------------
----------------------------------------
----------------------------------------
---------------------PRGYYKCSSMR--------
-----------------------GCPARKHVER-------
-----------------------CLEDPSMLIVT------
-YEGEHSHAKLVQSHSAHT---------------------
----------------------------------------
----------------------------------------
----------------------------------------
----------------------------------------
----------------------------------------
----------------------------------------
----------------------------------------
----------------------------------------
----------------------------------------
----------------------------------------
----------------------------------------
----------------------------------------
----------------------------------------
----------------------------------------
----------------------------------------
----------------------------------------
----------------------------------------
----------------------------------------
----------------------------------------
----------------------------------------
----------------------------------------
----------------------------------------
----------------------------------------
----------------------------------------
----------------------------------------
----------------------------------------
----------------------------------------
----------------------------------------
----------------------------------------
----------------------------------------
----------------------------------------
----------------------------------------
----------------------------------------
----------------------------------------
----------------------------------------
----------------------------------------
----------------------------------------
----------------------------------------
---------------------------
>Sialb.0042s0156|Sialb.0042s0156.1
----------------------------------------
----------------------------------------
----------------------------------------
----------------------------------------
----------------------------------------
----------------------------------------
----------------------------------------
----------------------------------------
----------------------------------------
----------------------------------------
----------------------------------------
----------------------------------------
----------------------------------------
----------------------------------------
----------------------------------------
----------------------------------------
----------------------------------------
----------------------------------------
----------------------------------------
----------------------------------------
----------------------------------------
----------------------------------------
----------------------------------------
----------------------------------------
----------------------------------------
----------------------------------------
----------------------------------------
----------------------------------------
----------------------------------------
----------------------------------------
----------------------------------------
----------------------------------------
----------------------------------------
---MEEVEVASKLAIESCHGVLNLLSQQQTS-----CDS-
----------------------KSLMV-ETSEAVSKFKRV
ASILTRGP---------------GHGKFRRLNN-----KF
RPSF-----PQHIFLESSVCCGND----------------
----------------------------------------
-----------------------VSSDYTQVL-APEPLQM
VPAP------------------------------------
------LMFSHNMCVEKSFLELK-----------------
-----PPPP----FRAPY---------------QLIHNHQ
QIAYSR--SNSG-------GVNLKFDGAGSS--CYTPS--
VSNGSRSFVSSLSMD------------------TSVTDY-
----------------------------------------
----------------------------------DRNSFH
LSGLSRGSDQ------------------------------
----------------------------------------
----------------------------------------
-------------ISKKMCSG-----------SLKCG--S
RS-KCHCSKK------------------------------
---------------RKLRV----KRSIKVPAISNKIA--
----------------------------------------
----------DIPPDEYSWR--------KYGQK-------
--------------------PIKGSPH-------------
----------------------------------------
----------------------------------------
---------------------PRGYYKCSSVR--------
-----------------------GCPARKHVER-------
-----------------------CVDETSMLIVT------
-YEGEHNHSRLL-SSQSAHT--------------------
----------------------------------------
----------------------------------------
----------------------------------------
----------------------------------------
----------------------------------------
----------------------------------------
----------------------------------------
----------------------------------------
----------------------------------------
----------------------------------------
----------------------------------------
----------------------------------------
----------------------------------------
----------------------------------------
----------------------------------------
----------------------------------------
----------------------------------------
----------------------------------------
----------------------------------------
----------------------------------------
----------------------------------------
----------------------------------------
----------------------------------------
----------------------------------------
----------------------------------------
----------------------------------------
----------------------------------------
----------------------------------------
----------------------------------------
----------------------------------------
----------------------------------------
----------------------------------------
----------------------------------------
----------------------------------------
----------------------------------------
----------------------------------------
----------------------------------------
----------------------------------------
---------------------------
>Sialb.1285s0010|Sialb.1285s0010.1
----------------------------------------
----------------------------------------
----------------------------------------
----------------------------------------
----------------------------------------
----------------------------------------
----------------------------------------
----------------------------------------
----------------------------------------
----------------------------------------
----------------------------------------
----------------------------------------
----------------------------------------
----------------------------------------
----------------------------------------
----------------------------------------
----------------------------------------
----------------------------------------
----------------------------------------
----------------------------------------
----------------------------------------
----------------------------------------
----------------------------------------
----------------------------------------
----------------------------------------
----------------------------------------
----------------------------------------
----------------------------------------
----------------------------------------
----------------------------------------
----------------------------------------
----------------------------------------
----------------------------------------
---MEEVEVASKLAIESCHGVLNLLSQQQTS-----CDS-
----------------------KSLMV-ETSEAVSKFKRV
ASLLTRGP---------------GHGKFRRLNN-----KF
RPSF-----PQNIFLESSVCCGND----------------
----------------------------------------
-----------------------VSSDYTQVL-APEPLQM
VPAP------------------------------------
------LMFSHNMCVEKSFLELK-----------------
-----PPPP----FRAPY---------------QLIHNHQ
QIAYSR--SNSG-------GVNLKFDGAGSS--CYTPS--
VSNGSRSFVSSLSMD------------------TSVTDY-
----------------------------------------
----------------------------------DRNSFH
LSGLSRGSDQ------------------------------
----------------------------------------
----------------------------------------
-------------ISKKMCSG-----------SLKCG--S
RS-KCHCSKK------------------------------
---------------RKLRV----KRSIKVPAISNKIA--
----------------------------------------
----------DIPPDEYSWR--------KYGQK-------
--------------------PIKGSPH-------------
----------------------------------------
----------------------------------------
---------------------PRGYYKCSSVR--------
-----------------------GCPARKHVER-------
-----------------------CVDETSMLIVT------
-YEGEHNHSRLL-SSQSAHT--------------------
----------------------------------------
----------------------------------------
----------------------------------------
----------------------------------------
----------------------------------------
----------------------------------------
----------------------------------------
----------------------------------------
----------------------------------------
----------------------------------------
----------------------------------------
----------------------------------------
----------------------------------------
----------------------------------------
----------------------------------------
----------------------------------------
----------------------------------------
----------------------------------------
----------------------------------------
----------------------------------------
----------------------------------------
----------------------------------------
----------------------------------------
----------------------------------------
----------------------------------------
----------------------------------------
----------------------------------------
----------------------------------------
----------------------------------------
----------------------------------------
----------------------------------------
----------------------------------------
----------------------------------------
----------------------------------------
----------------------------------------
----------------------------------------
----------------------------------------
----------------------------------------
---------------------------
>AT3G04670|AT3G04670.1
----------------------------------------
----------------------------------------
----------------------------------------
----------------------------------------
----------------------------------------
----------------------------------------
----------------------------------------
----------------------------------------
----------------------------------------
----------------------------------------
----------------------------------------
----------------------------------------
----------------------------------------
----------------------------------------
----------------------------------------
----------------------------------------
----------------------------------------
----------------------------------------
----------------------------------------
----------------------------------------
----------------------------------------
----------------------------------------
----------------------------------------
----------------------------------------
----------------------------------------
----------------------------------------
----------------------------------------
----------------------------------------
----------------------------------------
----------------------------------------
----------------------------------------
----------------------------------------
----------------------------------------
---MEEVEAANRSAIESCHGVLNLLSQR--T-----SDP-
----------------------KSLTV-ETGEVVSKFKRV
ASLLTRGL---------------GHGKFRSTN------KF
RSSF-----PQHIFLESPICCGND----------------
----------------------------------------
-----------------------LSGDYTQVL-APEPLQM
VPASAVYNEMEPKHQ-------------------------
-LGHPSLMLSHKMCVDKSFLELK-----------------
-----PPP-----FRAPY---------------QLIHNHQ
QIAYSR--SNSG--------VNLKFDGSGSS--CYTPS--
VSNGSRSFVSSLSMD------------------ASVTDY-
----------------------------------------
----------------------------------DRNSFH
LTGLSRGSDQ------------------------------
----------------------------------------
----------------------------------------
---------Q---HTRKMCSG-----------SLKCG--S
RS-KCHCSKK------------------------------
---------------RKLRV----KRSIKVPAISNKIA--
----------------------------------------
----------DIPPDEYSWR--------KYGQK-------
--------------------PIKGSPH-------------
----------------------------------------
----------------------------------------
---------------------PRGYYKCSSVR--------
-----------------------GCPARKHVER-------
-----------------------CIDETSMLIVT------
-YEGEHNHSRIL-SSQSAHT--------------------
----------------------------------------
----------------------------------------
----------------------------------------
----------------------------------------
----------------------------------------
----------------------------------------
----------------------------------------
----------------------------------------
----------------------------------------
----------------------------------------
----------------------------------------
----------------------------------------
----------------------------------------
----------------------------------------
----------------------------------------
----------------------------------------
----------------------------------------
----------------------------------------
----------------------------------------
----------------------------------------
----------------------------------------
----------------------------------------
----------------------------------------
----------------------------------------
----------------------------------------
----------------------------------------
----------------------------------------
----------------------------------------
----------------------------------------
----------------------------------------
----------------------------------------
----------------------------------------
----------------------------------------
----------------------------------------
----------------------------------------
----------------------------------------
----------------------------------------
----------------------------------------
---------------------------
>Sialb.0131s0038|Sialb.0131s0038.1
----------------------------------------
----------------------------------------
----------------------------------------
----------------------------------------
----------------------------------------
----------------------------------------
----------------------------------------
----------------------------------------
----------------------------------------
----------------------------------------
----------------------------------------
----------------------------------------
----------------------------------------
----------------------------------------
----------------------------------------
----------------------------------------
----------------------------------------
----------------------------------------
----------------------------------------
----------------------------------------
----------------------------------------
----------------------------------------
----------------------------------------
----------------------------------------
----------------------------------------
----------------------------------------
----------------------------------------
----------------------------------------
----------------------------------------
----------------------------------------
----------------------------------------
----------------------------------------
----------------------------------------
---MEEVVAASKLAIESCHGVLNLLSQQQTS-----SDS-
----------------------KSLMV-ETRETVSKFKRV
ASLLAKGSS--------------GHGKFRRTNK-----KF
KPSF-----PQHIFLESPVCSGND----------------
----------------------------------------
-------------------------SDYTQVL-APEPLQM
VPASVSYDEIDPRYQ-------------------------
-LG---HPLSHKMCFEKSFLELK-----------------
-----PPP-----FRPPY---------------QIINNHQ
QIAYSR--SNSG--------VNLKFDGSGSSSSCYTPS--
VSNGSRSFLSSLSMD------------------TSVVDC-
----------------------------------------
----------------------------------NRNSFQ
LTGLSR----------------------------------
----------------------------------------
----------------------------------------
----------------KMCSG-----------SLKCG--S
RS-KCHCSKK------------------------------
---------------RKLRV----KRSIKVPAISNKIA--
----------------------------------------
----------DIPPDEYSWR--------KYGQK-------
--------------------PIKGSPH-------------
----------------------------------------
----------------------------------------
---------------------PRGYYKCSSVR--------
-----------------------GCPARKHVER-------
-----------------------CVDETSMLIVT------
-YEGEHNHSRIL-SSQSALT--------------------
----------------------------------------
----------------------------------------
----------------------------------------
----------------------------------------
----------------------------------------
----------------------------------------
----------------------------------------
----------------------------------------
----------------------------------------
----------------------------------------
----------------------------------------
----------------------------------------
----------------------------------------
----------------------------------------
----------------------------------------
----------------------------------------
----------------------------------------
----------------------------------------
----------------------------------------
----------------------------------------
----------------------------------------
----------------------------------------
----------------------------------------
----------------------------------------
----------------------------------------
----------------------------------------
----------------------------------------
----------------------------------------
----------------------------------------
----------------------------------------
----------------------------------------
----------------------------------------
----------------------------------------
----------------------------------------
----------------------------------------
----------------------------------------
----------------------------------------
----------------------------------------
---------------------------
>Sialb.1822s0010|Sialb.1822s0010.1
----------------------------------------
----------------------------------------
----------------------------------------
----------------------------------------
----------------------------------------
----------------------------------------
----------------------------------------
----------------------------------------
----------------------------------------
----------------------------------------
----------------------------------------
----------------------------------------
----------------------------------------
----------------------------------------
----------------------------------------
----------------------------------------
----------------------------------------
----------------------------------------
----------------------------------------
----------------------------------------
----------------------------------------
----------------------------------------
----------------------------------------
----------------------------------------
----------------------------------------
----------------------------------------
----------------------------------------
----------------------------------------
----------------------------------------
----------------------------------------
----------------------------------------
----------------------------------------
----------------------------------------
---MEEVVAASKLAIESCHGVLNLLSQQQTS-----SDS-
----------------------KSLMV-ETRETVSKFKRV
ASLLAKGSS--------------GHGKFRRTNK-----KF
KPSF-----PQHIFLESPVCSGND----------------
----------------------------------------
-------------------------SDYTQVL-APEPLQM
VPASVSYDEIDPRYQ-------------------------
-LG---HPLSHKMCFEKSFLELK-----------------
-----PPP-----FRPPY---------------QIINNHQ
QIAYSR--SNSG--------VNLKFDGSGSSSSCYTPS--
VSNGSRSFLSSLSMD------------------TSVVDC-
----------------------------------------
----------------------------------NRNSFQ
LTGLSR----------------------------------
----------------------------------------
----------------------------------------
----------------KMCSG-----------SLKCG--S
RS-KCHCSKK------------------------------
---------------RKLRV----KRSIKVPAISNKIA--
----------------------------------------
----------DIPPDEYSWR--------KYGQK-------
--------------------PIKGSPH-------------
----------------------------------------
----------------------------------------
---------------------PRGYYKCSSVR--------
-----------------------GCPARKHVER-------
-----------------------CVDETSMLIVT------
-YEGEHNHSRIL-SSQSALT--------------------
----------------------------------------
----------------------------------------
----------------------------------------
----------------------------------------
----------------------------------------
----------------------------------------
----------------------------------------
----------------------------------------
----------------------------------------
----------------------------------------
----------------------------------------
----------------------------------------
----------------------------------------
----------------------------------------
----------------------------------------
----------------------------------------
----------------------------------------
----------------------------------------
----------------------------------------
----------------------------------------
----------------------------------------
----------------------------------------
----------------------------------------
----------------------------------------
----------------------------------------
----------------------------------------
----------------------------------------
----------------------------------------
----------------------------------------
----------------------------------------
----------------------------------------
----------------------------------------
----------------------------------------
----------------------------------------
----------------------------------------
----------------------------------------
----------------------------------------
----------------------------------------
---------------------------
>Sialb.0535s0018|Sialb.0535s0018.1
----------------------------------------
----------------------------------------
----------------------------------------
----------------------------------------
----------------------------------------
----------------------------------------
----------------------------------------
----------------------------------------
----------------------------------------
----------------------------------------
----------------------------------------
----------------------------------------
----------------------------------------
----------------------------------------
----------------------------------------
----------------------------------------
----------------------------------------
----------------------------------------
----------------------------------------
----------------------------------------
----------------------------------------
----------------------------------------
----------------------------------------
----------------------------------------
----------------------------------------
----------------------------------------
----------------------------------------
----------------------------------------
----------------------------------------
----------------------------------------
----------------------------------------
----------------------------------------
----------------------------------------
---MEEVEAANKAAVESCHGVLNLLSQQ--T-----NDP-
----------------------KSIMV-ETREAISKFKRV
TSLLSSGLG---------------QRKIRKLNN-----N-
YYKLTSHMLPQHIFLESPICSNNA----------------
----------------------------------------
-----------------------I-SGYIPIL-SPKPLQI
VPPVAPSYGEQRQG--------------------------
--HPPSMMLNQKMCVDKSFLELK-----------------
-----PPSSR-AVDQNPY---------------QFIRNHQ
QGVYSR--SNSG--------LNLKFDGPGGSS-CYSPS--
VSNGSRSFVSSLSVD------------------TSVADY-
----------------------------------------
----------------------------------SRNSFH
LIGLPQGSDH------------------------------
----------------------------------------
----------------------------------------
---------ISQHSKRTSCSG-----------SLKCG--G
RS-KCHCSKK------------------------------
---------------RKLRV----RRSIKVPAISNKIA--
----------------------------------------
----------DIPPDEYSWR--------KYGQK-------
--------------------PIKGSPH-------------
----------------------------------------
----------------------------------------
---------------------PRGYYKCSSMR--------
-----------------------GCPARKHVER-------
-----------------------CVDETSMLIVT------
-YEGEHNHSRIL-SSQSAQT--------------------
----------------------------------------
----------------------------------------
----------------------------------------
----------------------------------------
----------------------------------------
----------------------------------------
----------------------------------------
----------------------------------------
----------------------------------------
----------------------------------------
----------------------------------------
----------------------------------------
----------------------------------------
----------------------------------------
----------------------------------------
----------------------------------------
----------------------------------------
----------------------------------------
----------------------------------------
----------------------------------------
----------------------------------------
----------------------------------------
----------------------------------------
----------------------------------------
----------------------------------------
----------------------------------------
----------------------------------------
----------------------------------------
----------------------------------------
----------------------------------------
----------------------------------------
----------------------------------------
----------------------------------------
----------------------------------------
----------------------------------------
----------------------------------------
----------------------------------------
----------------------------------------
---------------------------
>Sialb.0217s0039|Sialb.0217s0039.1
----------------------------------------
----------------------------------------
----------------------------------------
----------------------------------------
----------------------------------------
----------------------------------------
----------------------------------------
----------------------------------------
----------------------------------------
----------------------------------------
----------------------------------------
----------------------------------------
----------------------------------------
----------------------------------------
----------------------------------------
----------------------------------------
----------------------------------------
----------------------------------------
----------------------------------------
----------------------------------------
----------------------------------------
----------------------------------------
----------------------------------------
----------------------------------------
----------------------------------------
----------------------------------------
----------------------------------------
----------------------------------------
----------------------------------------
----------------------------------------
----------------------------------------
----------------------------------------
----------------------------------------
---MEEVEAANKAAVESCHGVLNLLSQQ--T-----NDP-
----------------------KSIMV-ETREAVSKFKRV
TSLLSRGLG---------------QRKIRKLNN-----N-
YYKLRSHMLPQHI-LESPICSNNA----------------
----------------------------------------
-----------------------I-SGYIPIL-SPKPLQI
VPPVAPSYGEQRQG--------------------------
--HPPSMMLNQKMCVDKSFLELK-----------------
-----PPSSR-AVDQNPY---------------QFIRNHQ
QGVYSR--SNSS--------LNLKFDGPCGSS-CYSPS--
VSNGSRSFVSSLSMD------------------TSVTDY-
----------------------------------------
----------------------------------NRNSFH
LIGLPQGSDH------------------------------
----------------------------------------
----------------------------------------
---------ISQHSKRTSCSG-----------SLKCG--G
RS-KCHCSKK------------------------------
---------------RKLRV----RRSIKVPAISNKIA--
----------------------------------------
----------DIPPDEYSWR--------KYGQK-------
--------------------PIKGSPH-------------
----------------------------------------
----------------------------------------
---------------------PRGYYKCSSLR--------
-----------------------GCPARKHVER-------
-----------------------CVDETSMLIVT------
-YEGEHNHSRIL-SSQSAQT--------------------
----------------------------------------
----------------------------------------
----------------------------------------
----------------------------------------
----------------------------------------
----------------------------------------
----------------------------------------
----------------------------------------
----------------------------------------
----------------------------------------
----------------------------------------
----------------------------------------
----------------------------------------
----------------------------------------
----------------------------------------
----------------------------------------
----------------------------------------
----------------------------------------
----------------------------------------
----------------------------------------
----------------------------------------
----------------------------------------
----------------------------------------
----------------------------------------
----------------------------------------
----------------------------------------
----------------------------------------
----------------------------------------
----------------------------------------
----------------------------------------
----------------------------------------
----------------------------------------
----------------------------------------
----------------------------------------
----------------------------------------
----------------------------------------
----------------------------------------
----------------------------------------
---------------------------
>Sialb.0001s1010|Sialb.0001s1010.1
----------------------------------------
----------------------------------------
----------------------------------------
----------------------------------------
----------------------------------------
----------------------------------------
----------------------------------------
----------------------------------------
----------------------------------------
----------------------------------------
----------------------------------------
----------------------------------------
----------------------------------------
----------------------------------------
----------------------------------------
----------------------------------------
----------------------------------------
----------------------------------------
----------------------------------------
----------------------------------------
----------------------------------------
----------------------------------------
----------------------------------------
----------------------------------------
----------------------------------------
----------------------------------------
----------------------------------------
----------------------------------------
----------------------------------------
----------------------------------------
----------------------------------------
----------------------------------------
----------------------------------------
---MEEVEAANKAAVESCHGVLNLLSQQ--T-----NDP-
----------------------KSIMV-ETREAVSKFKKV
TSLLARGLG--------------GERKIRKLNN-----NN
YYKFMSPLLPQHIFLESPICNNSA----------------
----------------------------------------
-----------------------I-TDCIPVL-APKPLQI
VPPAAPSYGEQR----------------------------
--HAPPMMLNQKMCVDKSFLELK-----------------
-----PPSLRGVVDQKPY---------------QFVRNHQ
QGVYYR--SNSG--------LNLKFDGSGGGS-CYSPS--
VSNGSRSFVSSLSID------------------ASVTDY-
----------------------------------------
----------------------------------DRNSFH
LIGLPQGSDH------------------------------
----------------------------------------
----------------------------------------
---------MSQHSRRTSCSG-----------SLKCG--S
KS-KCHCSKK------------------------------
---------------RKLRV----KRSIKVPAISNKIA--
----------------------------------------
----------DIPPDEYSWR--------KYGQK-------
--------------------PIKGSPH-------------
----------------------------------------
----------------------------------------
---------------------PRGYYKCSSVR--------
-----------------------GCPARKHVER-------
-----------------------CIDETSMLIVT------
-YEGEHNHARML-SSQSAHT--------------------
----------------------------------------
----------------------------------------
----------------------------------------
----------------------------------------
----------------------------------------
----------------------------------------
----------------------------------------
----------------------------------------
----------------------------------------
----------------------------------------
----------------------------------------
----------------------------------------
----------------------------------------
----------------------------------------
----------------------------------------
----------------------------------------
----------------------------------------
----------------------------------------
----------------------------------------
----------------------------------------
----------------------------------------
----------------------------------------
----------------------------------------
----------------------------------------
----------------------------------------
----------------------------------------
----------------------------------------
----------------------------------------
----------------------------------------
----------------------------------------
----------------------------------------
----------------------------------------
----------------------------------------
----------------------------------------
----------------------------------------
----------------------------------------
----------------------------------------
----------------------------------------
---------------------------
>AT5G28650|AT5G28650.1
----------------------------------------
----------------------------------------
----------------------------------------
----------------------------------------
----------------------------------------
----------------------------------------
----------------------------------------
----------------------------------------
----------------------------------------
----------------------------------------
----------------------------------------
----------------------------------------
----------------------------------------
----------------------------------------
----------------------------------------
----------------------------------------
----------------------------------------
----------------------------------------
----------------------------------------
----------------------------------------
----------------------------------------
----------------------------------------
----------------------------------------
----------------------------------------
----------------------------------------
----------------------------------------
----------------------------------------
----------------------------------------
----------------------------------------
----------------------------------------
----------------------------------------
----------------------------------------
----------------------------------------
---MEEVEAANKAAVESCHGVLNLLSQQ--T-----NDS-
----------------------KSIMV-ETREAVCKFKRV
SSLLSRGLG---------------QRKIKKLNN-----N-
NYKFSSSLLPQHMFLESPVCSNNA----------------
----------------------------------------
-----------------------I-SGCIPIL-APKPLQI
VPAGPP----------------------------------
----PLMLFNQNMCLDKSFLELK-----------------
-----PPSSR-AVDPKPY---------------QFIHTHQ
QGVYSR--SKSG--------LNLKFDGSIGAS-CYSPS--
ISNGSRSFVSSLSMD------------------GSVTDY-
----------------------------------------
----------------------------------DRNSFH
LIGLPQGSDH------------------------------
----------------------------------------
----------------------------------------
---------ISQHSRRTSCSG-----------SLKCG--S
KS-KCHCSKK------------------------------
---------------RKLRV----KRSIKVPAISNKIA--
----------------------------------------
----------DIPPDEYSWR--------KYGQK-------
--------------------PIKGSPH-------------
----------------------------------------
----------------------------------------
---------------------PRGYYKCSSVR--------
-----------------------GCPARKHVER-------
-----------------------CVEETSMLIVT------
-YEGEHNHSRIL-SSQSAHT--------------------
----------------------------------------
----------------------------------------
----------------------------------------
----------------------------------------
----------------------------------------
----------------------------------------
----------------------------------------
----------------------------------------
----------------------------------------
----------------------------------------
----------------------------------------
----------------------------------------
----------------------------------------
----------------------------------------
----------------------------------------
----------------------------------------
----------------------------------------
----------------------------------------
----------------------------------------
----------------------------------------
----------------------------------------
----------------------------------------
----------------------------------------
----------------------------------------
----------------------------------------
----------------------------------------
----------------------------------------
----------------------------------------
----------------------------------------
----------------------------------------
----------------------------------------
----------------------------------------
----------------------------------------
----------------------------------------
----------------------------------------
----------------------------------------
----------------------------------------
----------------------------------------
---------------------------
>Gohir.A11G249600|Gohir.A11G249600.1
----------------------------------------
----------------------------------------
----------------------------------------
----------------------------------------
----------------------------------------
----------------------------------------
----------------------------------------
----------------------------------------
----------------------------------------
----------------------------------------
----------------------------------------
----------------------------------------
----------------------------------------
----------------------------------------
----------------------------------------
----------------------------------------
----------------------------------------
----------------------------------------
----------------------------------------
----------------------------------------
----------------------------------------
----------------------------------------
----------------------------------------
----------------------------------------
----------------------------------------
----------------------------------------
----------------------------------------
----------------------------------------
----------------------------------------
----------------------------------------
----------------------------------------
----------------------------------------
---------------------------------------M
FLSMEKVEEANKAAIESCNRVLSLLSLP-KD----QLQY-
----------------------SNLMM-KTSEAVFKFKKV
VSLLNNDL---------------SHSRVRKSKM------F
RSSS-----PQNIFLESPN---------------------
----------------------------------------
---------------------------CRTIL-SPKPLQV
YP-SNLFQK-PPL---------------------------
---------EVKPSQDFSFVHLQ-----------------
--QQQQQMQQRLQFQQQQ---------------QQMKYHA
DMVFGK--SNSG--------INLKFDGSS-----CTP---
TMSSAGSFVSSLSLD------------------GSVANL-
----------------------------------------
----------------------------------DGNSFH
LIGMPHHFGH------------------------------
----------------------------------------
----------------------------------------
---------ISQ-HSRKRCSG------KGQDGSMKCG--T
SG-KCHCSKR------------------------------
---------------RKLRI----KRSIKVPAISNKVA--
----------------------------------------
----------DIPPDEYSWR--------KYGQK-------
--------------------PIKGSPH-------------
----------------------------------------
----------------------------------------
---------------------PRGYYKCSSVR--------
-----------------------GCPARKHVER-------
-----------------------CLEDPSMLIVT------
-YEGEHNHSRLL-STHPAHT--------------------
----------------------------------------
----------------------------------------
----------------------------------------
----------------------------------------
----------------------------------------
----------------------------------------
----------------------------------------
----------------------------------------
----------------------------------------
----------------------------------------
----------------------------------------
----------------------------------------
----------------------------------------
----------------------------------------
----------------------------------------
----------------------------------------
----------------------------------------
----------------------------------------
----------------------------------------
----------------------------------------
----------------------------------------
----------------------------------------
----------------------------------------
----------------------------------------
----------------------------------------
----------------------------------------
----------------------------------------
----------------------------------------
----------------------------------------
----------------------------------------
----------------------------------------
----------------------------------------
----------------------------------------
----------------------------------------
----------------------------------------
----------------------------------------
----------------------------------------
----------------------------------------
---------------------------
>Gohir.D11G260200|Gohir.D11G260200.1
----------------------------------------
----------------------------------------
----------------------------------------
----------------------------------------
----------------------------------------
----------------------------------------
----------------------------------------
----------------------------------------
----------------------------------------
----------------------------------------
----------------------------------------
----------------------------------------
----------------------------------------
----------------------------------------
----------------------------------------
----------------------------------------
----------------------------------------
----------------------------------------
----------------------------------------
----------------------------------------
----------------------------------------
----------------------------------------
----------------------------------------
----------------------------------------
----------------------------------------
----------------------------------------
----------------------------------------
----------------------------------------
----------------------------------------
----------------------------------------
----------------------------------------
----------------------------------------
---------------------------------------M
FLSMEKVEEANKAAIESSNRVLSLLSLP-KD----QLQY-
----------------------SNLMM-KTSEAVFKFKKV
VSLLNNDL---------------THSRVRKSKM------F
RSIS-----PQKIFLESPN---------------------
----------------------------------------
---------------------------CRTIL-SPKPLQV
YP-SNLFQK-PPL---------------------------
---------EVKPSQNFSFVHQQ-----------------
--QQQQQMQQRLQFQQQ-----------------QMKYHA
DMVFGK--SNSG--------INLKFDGSS-----CTP---
TMSSAGSFVSSLSLD------------------GSVANL-
----------------------------------------
----------------------------------DGNSFH
LIGMPHLFGH------------------------------
----------------------------------------
----------------------------------------
---------ISQ-HSRKRCSG------KGQDGSMKCG--T
SG-KCHCPKR------------------------------
---------------RKLRI----KRSIKVPAISNKVA--
----------------------------------------
----------DIPPDEYSWR--------KYGQK-------
--------------------PIKGSPH-------------
----------------------------------------
----------------------------------------
---------------------PRGYYKCSSVR--------
-----------------------GCPARKHVER-------
-----------------------CLEDPSMLIVT------
-YEGEHNHSRLL-STHPAHT--------------------
----------------------------------------
----------------------------------------
----------------------------------------
----------------------------------------
----------------------------------------
----------------------------------------
----------------------------------------
----------------------------------------
----------------------------------------
----------------------------------------
----------------------------------------
----------------------------------------
----------------------------------------
----------------------------------------
----------------------------------------
----------------------------------------
----------------------------------------
----------------------------------------
----------------------------------------
----------------------------------------
----------------------------------------
----------------------------------------
----------------------------------------
----------------------------------------
----------------------------------------
----------------------------------------
----------------------------------------
----------------------------------------
----------------------------------------
----------------------------------------
----------------------------------------
----------------------------------------
----------------------------------------
----------------------------------------
----------------------------------------
----------------------------------------
----------------------------------------
----------------------------------------
---------------------------
>Thecc.05G280700|Thecc.05G280700.1
----------------------------------------
----------------------------------------
----------------------------------------
----------------------------------------
----------------------------------------
----------------------------------------
----------------------------------------
----------------------------------------
----------------------------------------
----------------------------------------
----------------------------------------
----------------------------------------
----------------------------------------
----------------------------------------
----------------------------------------
----------------------------------------
----------------------------------------
----------------------------------------
----------------------------------------
----------------------------------------
----------------------------------------
----------------------------------------
----------------------------------------
----------------------------------------
----------------------------------------
----------------------------------------
----------------------------------------
----------------------------------------
----------------------------------------
----------------------------------------
----------------------------------------
----------------------------------------
----------------------------------------
---MEEVEQANKAAIESCHRVLSLLSSP-KD----QVQY-
----------------------SNLMM-ETGEAVFKFKKV
VSLLSNDL---------------SHARVRKLKK------F
RSTL-----PQKIFLESPN---------------------
----------------------------------------
---------------------------CRTIL-SPKPLQV
YR-SNLFDK-PPFDLDARAKNHLQLTPKVFFENPSFEMNS
SVKPSLRTAQIKPSQDYHFVHHQ-----------------
--QQMQ----RLQFQQQ-----------------QVKYQA
DMAFSK--NNSG--------MNIKFDGSS-----CTP---
TMSSTRSFVSSLSMD------------------GSVTNL-
----------------------------------------
----------------------------------DGNSFH
LIGMPHHFDQ------------------------------
----------------------------------------
----------------------------------------
---------ISQ-QSRRRCSG------RAEDGSMKCG--T
TG-KCHCSKR------------------------------
---------------RKLRI----KRSIKVPAISNKVA--
----------------------------------------
----------DIPPDEYSWR--------KYGQK-------
--------------------PIKGSPH-------------
----------------------------------------
----------------------------------------
---------------------PRGYYKCSSVR--------
-----------------------GCPARKHVER-------
-----------------------CLEDPSMLIVT------
-YEGEHNHSRLL-STQSAHT--------------------
----------------------------------------
----------------------------------------
----------------------------------------
----------------------------------------
----------------------------------------
----------------------------------------
----------------------------------------
----------------------------------------
----------------------------------------
----------------------------------------
----------------------------------------
----------------------------------------
----------------------------------------
----------------------------------------
----------------------------------------
----------------------------------------
----------------------------------------
----------------------------------------
----------------------------------------
----------------------------------------
----------------------------------------
----------------------------------------
----------------------------------------
----------------------------------------
----------------------------------------
----------------------------------------
----------------------------------------
----------------------------------------
----------------------------------------
----------------------------------------
----------------------------------------
----------------------------------------
----------------------------------------
----------------------------------------
----------------------------------------
----------------------------------------
----------------------------------------
----------------------------------------
---------------------------
>VIT_214s0081g00560|VIT_214s0081g00560.1
----------------------------------------
----------------------------------------
----------------------------------------
----------------------------------------
----------------------------------------
----------------------------------------
----------------------------------------
----------------------------------------
----------------------------------------
----------------------------------------
----------------------------------------
----------------------------------------
----------------------------------------
----------------------------------------
----------------------------------------
----------------------------------------
----------------------------------------
----------------------------------------
----------------------------------------
----------------------------------------
----------------------------------------
----------------------------------------
----------------------------------------
----------------------------------------
----------------------------------------
----------------------------------------
----------------------------------------
----------------------------------------
----------------------------------------
----------------------------------------
----------------------------------------
----------------------------------------
----------------------------------------
MMNMEGVEEANKSAVESCHRVLSFLCQP-QD----QVQY-
----------------------RNLMM-ETEEAVFKFKRV
VSLLNNGF---------------GHERVRKFRR------L
RSSL-----PQSIFLETPN---------------------
----------------------------------------
---------------------------YKPNP-SPKPLQL
LP-TNFLEN-PLPEIDSKAKSSLQITPKIFLESQASDIVS
SVKPPLQIVQQKPSQHYQFLQQQH-------------HHH
HHQQQQQQIQRIQFQKQ-----------------QMKYQA
DMMYSR--SNSG--------INLKFDGSS-----CTP---
TMSSTRSFISSLSMD------------------GSVANL-
----------------------------------------
----------------------------------DGNSFH
LIGVPQLSDP------------------------------
----------------------------------------
----------------------------------------
---------NSH-QPRRRCSG------RGEDGSVKCG--S
SG-KCHCSKR------------------------------
---------------RKLRV----KRSIKVPAISNKVA--
----------------------------------------
----------DIPPDEYSWR--------KYGQK-------
--------------------PIKGSPH-------------
----------------------------------------
----------------------------------------
---------------------PRGYYKCSSMR--------
-----------------------GCPARKHVER-------
-----------------------CLEDPSMLIVT------
-YEGEHNHSRLL-SSQSAHT--------------------
----------------------------------------
----------------------------------------
----------------------------------------
----------------------------------------
----------------------------------------
----------------------------------------
----------------------------------------
----------------------------------------
----------------------------------------
----------------------------------------
----------------------------------------
----------------------------------------
----------------------------------------
----------------------------------------
----------------------------------------
----------------------------------------
----------------------------------------
----------------------------------------
----------------------------------------
----------------------------------------
----------------------------------------
----------------------------------------
----------------------------------------
----------------------------------------
----------------------------------------
----------------------------------------
----------------------------------------
----------------------------------------
----------------------------------------
----------------------------------------
----------------------------------------
----------------------------------------
----------------------------------------
----------------------------------------
----------------------------------------
----------------------------------------
----------------------------------------
----------------------------------------
---------------------------
>Potri.005G055300|Potri.005G055300.1
----------------------------------------
----------------------------------------
----------------------------------------
----------------------------------------
----------------------------------------
----------------------------------------
----------------------------------------
----------------------------------------
----------------------------------------
----------------------------------------
----------------------------------------
----------------------------------------
----------------------------------------
----------------------------------------
----------------------------------------
----------------------------------------
----------------------------------------
----------------------------------------
----------------------------------------
----------------------------------------
----------------------------------------
----------------------------------------
----------------------------------------
----------------------------------------
----------------------------------------
----------------------------------------
----------------------------------------
----------------------------------------
----------------------------------------
----------------------------------------
----------------------------------------
----------------------------------------
----------------------------------------
---MEEVEEAHKAAIESCNRVIGLLCQP-KD----QVQG-
----------------------RNLMV-ETGETVFKFKRV
ISLLSTGL---------------GHGRVRKLKK------F
RSSL-----PQNIFLDSPN---------------------
----------------------------------------
---------------------------CKTIL-APKPLQM
VP-PNFLET-PLGDMDAKSKLPVQIAQKMFLENPVLELNS
NTRPPLQIAQTKPP-NFQFPQQH-----------------
--QQIQ----RVHFQQQQ---------------QQMKYQV
DRVYSR--SNSG--------INLKFDGST-----CAP---
TMSSTRSFISSLSMD------------------GTVSNF-
----------------------------------------
----------------------------------DGDSFH
LIGMPHSSDH------------------------------
----------------------------------------
----------------------------------------
---------ISQ-QTRRKCSG------KGEDGNAKCA--S
GG-KCHCSKR------------------------------
---------------RKLRV----KRSIKVPAISNKVA--
----------------------------------------
----------DIPPDEYSWR--------KYGQK-------
--------------------PIKGSPH-------------
----------------------------------------
----------------------------------------
---------------------PRGYYKCSSLR--------
-----------------------GCPARKHVER-------
-----------------------CLEEPSMLIVT------
-YEGDHNHSRLI-SSQSAHT--------------------
----------------------------------------
----------------------------------------
----------------------------------------
----------------------------------------
----------------------------------------
----------------------------------------
----------------------------------------
----------------------------------------
----------------------------------------
----------------------------------------
----------------------------------------
----------------------------------------
----------------------------------------
----------------------------------------
----------------------------------------
----------------------------------------
----------------------------------------
----------------------------------------
----------------------------------------
----------------------------------------
----------------------------------------
----------------------------------------
----------------------------------------
----------------------------------------
----------------------------------------
----------------------------------------
----------------------------------------
----------------------------------------
----------------------------------------
----------------------------------------
----------------------------------------
----------------------------------------
----------------------------------------
----------------------------------------
----------------------------------------
----------------------------------------
----------------------------------------
----------------------------------------
---------------------------
>Potri.013G042600|Potri.013G042600.1
----------------------------------------
----------------------------------------
----------------------------------------
----------------------------------------
----------------------------------------
----------------------------------------
----------------------------------------
----------------------------------------
----------------------------------------
----------------------------------------
----------------------------------------
----------------------------------------
----------------------------------------
----------------------------------------
----------------------------------------
----------------------------------------
----------------------------------------
----------------------------------------
----------------------------------------
----------------------------------------
----------------------------------------
----------------------------------------
----------------------------------------
----------------------------------------
----------------------------------------
----------------------------------------
----------------------------------------
----------------------------------------
----------------------------------------
----------------------------------------
----------------------------------------
----------------------------------------
----------------------------------------
---MEEVEEVHKAAIESCNRVIGLLCQQ-KD----QVQG-
----------------------RNLMV-ETRETVFKFKRV
ISLLSTGL---------------GHGRVRKMKK------L
RPSL-----PQNIFLDSPN---------------------
----------------------------------------
---------------------------CKTVL-SPKPLQM
VP-PNFLET-PLTDMDAKSKPSIQISQKMLLENPVLELNS
KIRPPVQIMQTKPPQNFQLPQQH-----------------
--QQIQ----RMHFQQQQ---------------QQMKYQA
DRVYSR--SNGG--------INLKFDGST-----CTP---
TMSSTRSFISSLSMD------------------GAVSTF-
----------------------------------------
----------------------------------DGDSFH
LIGMPHSSDH------------------------------
----------------------------------------
----------------------------------------
---------ISQ-QTRRRCSG------RGEDGNAKCS--S
SG-KCHCSKR------------------------------
---------------RKLRV----KRSIKVPAISNKVA--
----------------------------------------
----------DIPPDEYSWR--------KYGQK-------
--------------------PIKGSPH-------------
----------------------------------------
----------------------------------------
---------------------PRGYYKCSSLR--------
-----------------------GCPARKHVER-------
-----------------------CLEDPSMLIVT------
-YEGEHNHSRLI-SSQSAHT--------------------
----------------------------------------
----------------------------------------
----------------------------------------
----------------------------------------
----------------------------------------
----------------------------------------
----------------------------------------
----------------------------------------
----------------------------------------
----------------------------------------
----------------------------------------
----------------------------------------
----------------------------------------
----------------------------------------
----------------------------------------
----------------------------------------
----------------------------------------
----------------------------------------
----------------------------------------
----------------------------------------
----------------------------------------
----------------------------------------
----------------------------------------
----------------------------------------
----------------------------------------
----------------------------------------
----------------------------------------
----------------------------------------
----------------------------------------
----------------------------------------
----------------------------------------
----------------------------------------
----------------------------------------
----------------------------------------
----------------------------------------
----------------------------------------
----------------------------------------
----------------------------------------
---------------------------
>Gohir.D08G232500|Gohir.D08G232500.1
----------------------------------------
----------------------------------------
----------------------------------------
----------------------------------------
----------------------------------------
----------------------------------------
----------------------------------------
----------------------------------------
----------------------------------------
----------------------------------------
----------------------------------------
----------------------------------------
----------------------------------------
----------------------------------------
----------------------------------------
----------------------------------------
----------------------------------------
----------------------------------------
----------------------------------------
----------------------------------------
----------------------------------------
----------------------------------------
----------------------------------------
----------------------------------------
----------------------------------------
----------------------------------------
----------------------------------------
----------------------------------------
----------------------------------------
----------------------------------------
----------------------------------------
----------------------------------------
----------------------------------------
-MDMEEVEEANKAAIESCNKVLSHLSLS-KD----QIQF-
----------------------SNLMI-ETDEAVFKFKRV
VSLLSS-----------------NGSKRRKFKK------I
TSNL-----PENIFLETPN---------------------
----------------------------------------
---------------------------CTTTL-SPKLLQV
YPHPNLLDKRTSIEVDFRAQHQLQLTQNLFD---------
---------QKNQNPSFQMMNSS----------------L
VHHHHHHHQHRVQFQQMK------------------NQAA
DMVFSK--SNSG--------MNLKFDGS------SSP---
TMS----FLSSLSMDH-----------------GSVNSL-
----------------------------------------
----------------------------------DGNSFH
LIDIPRNFGQ------------------------------
----------------------------------------
----------------------------------------
---------LSH-QSR-RCSF------RGEDGNFKCG--T
SSTKCHCSKR------------------------------
---------------RKLRI----KRTIKVPAISNKVA--
----------------------------------------
----------DIPPDQYSWR--------KYGQK-------
--------------------PIKGSPH-------------
----------------------------------------
----------------------------------------
---------------------PRGYYKCSSVR--------
-----------------------GCPARKHVER-------
-----------------------CLEDPSMLIVT------
-YEGDHNHSGFL-STQSAHT--------------------
----------------------------------------
----------------------------------------
----------------------------------------
----------------------------------------
----------------------------------------
----------------------------------------
----------------------------------------
----------------------------------------
----------------------------------------
----------------------------------------
----------------------------------------
----------------------------------------
----------------------------------------
----------------------------------------
----------------------------------------
----------------------------------------
----------------------------------------
----------------------------------------
----------------------------------------
----------------------------------------
----------------------------------------
----------------------------------------
----------------------------------------
----------------------------------------
----------------------------------------
----------------------------------------
----------------------------------------
----------------------------------------
----------------------------------------
----------------------------------------
----------------------------------------
----------------------------------------
----------------------------------------
----------------------------------------
----------------------------------------
----------------------------------------
----------------------------------------
----------------------------------------
---------------------------
>Gohir.A08G215900|Gohir.A08G215900.1
----------------------------------------
----------------------------------------
----------------------------------------
----------------------------------------
----------------------------------------
----------------------------------------
----------------------------------------
----------------------------------------
----------------------------------------
----------------------------------------
----------------------------------------
----------------------------------------
----------------------------------------
----------------------------------------
----------------------------------------
----------------------------------------
----------------------------------------
----------------------------------------
----------------------------------------
----------------------------------------
----------------------------------------
----------------------------------------
----------------------------------------
----------------------------------------
----------------------------------------
----------------------------------------
----------------------------------------
----------------------------------------
----------------------------------------
----------------------------------------
----------------------------------------
----------------------------------------
----------------------------------------
-MDMEEVEEANKAAIESCNKVLSHLSLS-KD----QIQF-
----------------------SNLMI-ETDEAVFKFKKV
VSLLSS-----------------NGRKRRKFKK------I
TSNL-----PENIFLETPN---------------------
----------------------------------------
---------------------------CTTTL-SPKPLQV
YPHPNLLDKRTSIEVDFRAQHQLQLTQNLFD---------
---------PKNQNPSFQMMNSS----------------L
VHHHHHHHQQRVQFQQMK------------------NQAA
DMMFSK--SNSG--------MNLKFDGS------LSP---
TMS----FLSSLSMDH-----------------GSVNSL-
----------------------------------------
----------------------------------DGNSFH
LIDIPRNFGQ------------------------------
----------------------------------------
----------------------------------------
---------LSH-QSR-RCSF------RGEDGNFKCG--T
STTKCHCSKR------------------------------
---------------RKLRI----KRTIKVPAISNKVA--
----------------------------------------
----------DIPPDQYSWR--------KYGQK-------
--------------------PIKGSPH-------------
----------------------------------------
----------------------------------------
---------------------PRGYYKCSSVR--------
-----------------------GCPARKHVEK-------
-----------------------CLEDPSMLIVT------
-YEGDHNHSRFL-STQSAHT--------------------
----------------------------------------
----------------------------------------
----------------------------------------
----------------------------------------
----------------------------------------
----------------------------------------
----------------------------------------
----------------------------------------
----------------------------------------
----------------------------------------
----------------------------------------
----------------------------------------
----------------------------------------
----------------------------------------
----------------------------------------
----------------------------------------
----------------------------------------
----------------------------------------
----------------------------------------
----------------------------------------
----------------------------------------
----------------------------------------
----------------------------------------
----------------------------------------
----------------------------------------
----------------------------------------
----------------------------------------
----------------------------------------
----------------------------------------
----------------------------------------
----------------------------------------
----------------------------------------
----------------------------------------
----------------------------------------
----------------------------------------
----------------------------------------
----------------------------------------
----------------------------------------
---------------------------
>Ptrif.0008s1489|Ptrif.0008s1489.1
----------------------------------------
----------------------------------------
----------------------------------------
----------------------------------------
----------------------------------------
----------------------------------------
----------------------------------------
----------------------------------------
----------------------------------------
----------------------------------------
----------------------------------------
----------------------------------------
----------------------------------------
----------------------------------------
----------------------------------------
----------------------------------------
----------------------------------------
----------------------------------------
----------------------------------------
----------------------------------------
----------------------------------------
----------------------------------------
----------------------------------------
----------------------------------------
----------------------------------------
----------------------------------------
----------------------------------------
----------------------------------------
----------------------------------------
----------------------------------------
----------------------------------------
----------------------------------------
----------------------------------------
---MEEVEEANKIAVESCYRALNLLSQHNKDPLQVHHQY-
----------------------RNLAL-ETDEVVFKFKRV
VSLLSHG-----------------TRRVRKLRKNYLKPTT
PSNL-----PQSIFLDSPNT--------------------
----------------------------------------
-------------------------NLSKPVL-SPKPLQV
IPPHDFFETTPSSSSTRREKLSTFNNNNNN----------
---------NNNKSPALQMATPS-----------------
--QSLQQFLHQQQIQRLQ---------------FQQQHMG
MMMYSSGGNNGG--------INLKFDGSTSC---CTPSNM
TMSSTKSLISSLSLDG-----------------GSN----
----------------------------------------
------------------------------------NSFH
LIGVPQHSSQ------------------------------
----------------------------------------
----------------------------------------
---------ISQ-HSKKRCFSS-----RAEDGSLKCS--T
SG-KCHCSKR------------------------------
---------------RKHRV----KRSIKVPAISNKVA--
----------------------------------------
----------DIPPDEYTWR--------KYGQK-------
--------------------PIKGSPH-------------
----------------------------------------
----------------------------------------
---------------------PRGYYKCSSVR--------
-----------------------GCPARKHVER-------
-----------------------CPEEPSMLIVT------
-YEGEHNHSRIMQSSQSAHT--------------------
----------------------------------------
----------------------------------------
----------------------------------------
----------------------------------------
----------------------------------------
----------------------------------------
----------------------------------------
----------------------------------------
----------------------------------------
----------------------------------------
----------------------------------------
----------------------------------------
----------------------------------------
----------------------------------------
----------------------------------------
----------------------------------------
----------------------------------------
----------------------------------------
----------------------------------------
----------------------------------------
----------------------------------------
----------------------------------------
----------------------------------------
----------------------------------------
----------------------------------------
----------------------------------------
----------------------------------------
----------------------------------------
----------------------------------------
----------------------------------------
----------------------------------------
----------------------------------------
----------------------------------------
----------------------------------------
----------------------------------------
----------------------------------------
----------------------------------------
----------------------------------------
---------------------------
>evm.TU.Scaffold_571.532|571.532
----------------------------------------
----------------------------------------
----------------------------------------
----------------------------------------
----------------------------------------
----------------------------------------
----------------------------------------
----------------------------------------
----------------------------------------
----------------------------------------
----------------------------------------
----------------------------------------
----------------------------------------
----------------------------------------
----------------------------------------
----------------------------------------
----------------------------------------
----------------------------------------
----------------------------------------
----------------------------------------
----------------------------------------
----------------------------------------
----------------------------------------
----------------------------------------
----------------------------------------
----------------------------------------
----------------------------------------
----------------------------------------
----------------------------------------
----------------------------------------
----------------------------------------
----------------------------------------
----------------------------------------
----------------------------------------
----------------------------------------
----------------------------------------
----------------------------------------
----------------------------------------
----------------------------------------
----------------------------------------
----------------------------------------
----------------------------------------
----------------------------------------
----------------------------------------
----------------------------------------
----------------------------------------
----------------------------------------
----------------------------------------
----------------------------------------
----------------------------------------
----------------------------------------
--------------MSLLKE----KRSIKVPAISNKLA--
----------------------------------------
----------DIPPDEYSWR--------KYGQK-------
--------------------PIKGSPH-------------
----------------------------------------
----------------------------------------
---------------------PRGYYKCSSMR--------
-----------------------GCPARKHVER-------
-----------------------CLEEPLMLIVT------
-YEGEHNHPR-LPSQHETCGHEAFGCPELLLYLSYCTCSS
LRYRGASV--------------------------------
----------------------------------------
----------------------------------------
----------------------------------------
----------------------------------------
----------------------------------------
----------------------------------------
----------------------------------------
----------------------------------------
----------------------------------------
----------------------------------------
----------------------------------------
----------------------------------------
----------------------------------------
----------------------------------------
----------------------------------------
----------------------------------------
----------------------------------------
----------------------------------------
----------------------------------------
----------------------------------------
----------------------------------------
----------------------------------------
----------------------------------------
----------------------------------------
----------------------------------------
----------------------------------------
----------------------------------------
----------------------------------------
----------------------------------------
----------------------------------------
----------------------------------------
----------------------------------------
----------------------------------------
----------------------------------------
----------------------------------------
----------------------------------------
----------------------------------------
---------------------------
>Sialb.0385s0097|Sialb.0385s0097.1
----------------------------------------
----------------------------------------
----------------------------------------
----------------------------------------
----------------------------------------
----------------------------------------
----------------------------------------
----------------------------------------
----------------------------------------
----------------------------------------
----------------------------------------
----------------------------------------
----------------------------------------
----------------------------------------
----------------------------------------
----------------------------------------
----------------------------------------
----------------------------------------
----------------------------------------
----------------------------------------
----------------------------------------
----------------------------------------
----------------------------------------
----------------------------------------
----------------------------------------
----------------------------------------
----------------------------------------
----------------------------------------
----------------------------------------
----------------------------------------
----------------------------------------
----------------------------------------
----------------------------------------
--MEEEIEGTNRAAVESCHRVLNLLSRPPHQ-----QNHG
-----------------------SLVS-ETREAVSRFKRV
GSLLS----KS-----------VGHARFRRANKKP---LL
SHLS------QTIFLDPCLQRT---------QAPVLR---
----------------------------------------
-----------------------SGFHELSLR-PTDSLTL
GTRSFSLKA---P--PLLQLNHQAMPSSNYSNMFP-----
---------------EHQQQQ-------------------
-LQERLQAHHLHQQQQQQ------------------RHQA
EIMLRK--CNG--------GISLSFDNSSCT--------P
TMSSTRSFVSSLSIDGSV---------------ANAE---
----------------------------------------
----------------------------------GKNSFH
L-----VGDQ------------------------------
----------------------------------------
----------------------------------------
----------SLPHSKRKCLMK-----GEEHGSIKC---G
SSSRCHCSKK------------------------------
---------------RKHRV----RRSIRVPAISNKVA--
----------------------------------------
----------DIPPDDYSWR--------KYGQK-------
--------------------PIKGSPY-------------
----------------------------------------
----------------------------------------
---------------------PRGYYKCSSMR--------
-----------------------GCPARKHVER-------
-----------------------CVEDPAMLIVT------
-YEAEHSHPK-LPSQAVTT---------------------
----------------------------------------
----------------------------------------
----------------------------------------
----------------------------------------
----------------------------------------
----------------------------------------
----------------------------------------
----------------------------------------
----------------------------------------
----------------------------------------
----------------------------------------
----------------------------------------
----------------------------------------
----------------------------------------
----------------------------------------
----------------------------------------
----------------------------------------
----------------------------------------
----------------------------------------
----------------------------------------
----------------------------------------
----------------------------------------
----------------------------------------
----------------------------------------
----------------------------------------
----------------------------------------
----------------------------------------
----------------------------------------
----------------------------------------
----------------------------------------
----------------------------------------
----------------------------------------
----------------------------------------
----------------------------------------
----------------------------------------
----------------------------------------
----------------------------------------
----------------------------------------
---------------------------
>Sialb.0012s1210|Sialb.0012s1210.1
----------------------------------------
----------------------------------------
----------------------------------------
----------------------------------------
----------------------------------------
----------------------------------------
----------------------------------------
----------------------------------------
----------------------------------------
----------------------------------------
----------------------------------------
----------------------------------------
----------------------------------------
----------------------------------------
----------------------------------------
----------------------------------------
----------------------------------------
----------------------------------------
----------------------------------------
----------------------------------------
----------------------------------------
----------------------------------------
----------------------------------------
----------------------------------------
----------------------------------------
----------------------------------------
----------------------------------------
----------------------------------------
----------------------------------------
----------------------------------------
----------------------------------------
----------------------------------------
----------------------------------------
--MEEEIEGTNRAAVESCHRVLNLLSRPPHQ-----QNHG
-----------------------SLVS-ETREAVSRFKRV
GSLLS----KS-----------VGHARFRRANKKL---LL
SHLS------QTIFLDPCLQRT---------QAPVLR---
----------------------------------------
-----------------------SGFHELSLR-PTDSLTL
GTRSFSLKA---P--PLLQLNHQAMPSSNYSNMFP-----
---------------EHQQQQ-------------------
-LNERLQAHHLHQQQQQQ------------------RHQA
EIMLRK--CNG--------GISLSFDNSSCT--------P
TMSSTRSFVSSLSIDGSV---------------ANAE---
----------------------------------------
----------------------------------GKNSFH
L-----VGDQ------------------------------
----------------------------------------
----------------------------------------
----------SLPHSKRKCLMK-----GEEHGSIKC---G
SSSRCHCSKK------------------------------
---------------RKHRV----RRSIRVPAISNKVA--
----------------------------------------
----------DIPPDDYSWR--------KYGQK-------
--------------------PIKGSPY-------------
----------------------------------------
----------------------------------------
---------------------PRGYYKCSSMR--------
-----------------------GCPARKHVER-------
-----------------------CVEDPAMLIVT------
-YEAEHSHPK-LPSQAVTT---------------------
----------------------------------------
----------------------------------------
----------------------------------------
----------------------------------------
----------------------------------------
----------------------------------------
----------------------------------------
----------------------------------------
----------------------------------------
----------------------------------------
----------------------------------------
----------------------------------------
----------------------------------------
----------------------------------------
----------------------------------------
----------------------------------------
----------------------------------------
----------------------------------------
----------------------------------------
----------------------------------------
----------------------------------------
----------------------------------------
----------------------------------------
----------------------------------------
----------------------------------------
----------------------------------------
----------------------------------------
----------------------------------------
----------------------------------------
----------------------------------------
----------------------------------------
----------------------------------------
----------------------------------------
----------------------------------------
----------------------------------------
----------------------------------------
----------------------------------------
----------------------------------------
---------------------------
>AT2G30590|AT2G30590.1
----------------------------------------
----------------------------------------
----------------------------------------
----------------------------------------
----------------------------------------
----------------------------------------
----------------------------------------
----------------------------------------
----------------------------------------
----------------------------------------
----------------------------------------
----------------------------------------
----------------------------------------
----------------------------------------
----------------------------------------
----------------------------------------
----------------------------------------
----------------------------------------
----------------------------------------
----------------------------------------
----------------------------------------
----------------------------------------
----------------------------------------
----------------------------------------
----------------------------------------
----------------------------------------
----------------------------------------
----------------------------------------
----------------------------------------
----------------------------------------
----------------------------------------
----------------------------------------
----------------------------------------
---MEEIEGTNRAAVESCHRVLNLLHRSQQQ-----DHVG
F--------------------EKNLVS-ETREAVIRFKRV
GSLLS----SS-----------VGHARFRRAKK-----LQ
SHVS------QSLLLDPCQQRTTEVPSSSSQKTPVLR---
----------------------------------------
-----------------------SGFQELSLRQPSDSLTL
GTRSFSLNSNAKA--PLLQLNQQTMPPSNYPTLFP-----
---------------VQQQQQQQQQQQQQEQQQQQQQQQQ
QFHERLQAHHLHQQQQLQ------------------KHQA
ELMLRK--CNG--------GISLSFDNSSCT--------P
TMSSTRSFVSSLSIDGSV---------------ANIE---
----------------------------------------
----------------------------------GKNSFH
FGVP-SSTDQ------------------------------
----------------------------------------
----------------------------------------
----------NSLHSKRKCPLK-----GDEHGSLKC---G
SSSRCHCAKK------------------------------
---------------RKHRV----RRSIRVPAISNKVA--
----------------------------------------
----------DIPPDDYSWR--------KYGQK-------
--------------------PIKGSPY-------------
----------------------------------------
----------------------------------------
---------------------PRGYYKCSSMR--------
-----------------------GCPARKHVER-------
-----------------------CLEDPAMLIVT------
-YEAEHNHPK-LPSQAITT---------------------
----------------------------------------
----------------------------------------
----------------------------------------
----------------------------------------
----------------------------------------
----------------------------------------
----------------------------------------
----------------------------------------
----------------------------------------
----------------------------------------
----------------------------------------
----------------------------------------
----------------------------------------
----------------------------------------
----------------------------------------
----------------------------------------
----------------------------------------
----------------------------------------
----------------------------------------
----------------------------------------
----------------------------------------
----------------------------------------
----------------------------------------
----------------------------------------
----------------------------------------
----------------------------------------
----------------------------------------
----------------------------------------
----------------------------------------
----------------------------------------
----------------------------------------
----------------------------------------
----------------------------------------
----------------------------------------
----------------------------------------
----------------------------------------
----------------------------------------
----------------------------------------
---------------------------
>Sialb.0222s0026|Sialb.0222s0026.1
----------------------------------------
----------------------------------------
----------------------------------------
----------------------------------------
----------------------------------------
----------------------------------------
----------------------------------------
----------------------------------------
----------------------------------------
----------------------------------------
----------------------------------------
----------------------------------------
----------------------------------------
----------------------------------------
----------------------------------------
----------------------------------------
----------------------------------------
----------------------------------------
----------------------------------------
----------------------------------------
----------------------------------------
----------------------------------------
----------------------------------------
----------------------------------------
----------------------------------------
----------------------------------------
----------------------------------------
----------------------------------------
----------------------------------------
----------------------------------------
----------------------------------------
----------------------------------------
----------------------------------------
--MEEEIEGTNRAAVESCHRVLNLLSSRPHQ-----QDHL
Y--------------------DMSLLS-ETREAVFRFKRM
ASLLSSRN-SS-----------VGHARFRRAKR-----PH
THLS------QSIFVDPCLQRTEPVSS---QKAPVVLR--
----------------------------------------
-----------------------SGFHDLSLR-PTDCLTL
GTRAFSLNSNAKA--PLLQLNQQRVSPSSYPNLFPE----
--------------HQQQQQQH------------------
-LHERLQAHHHHHQQQQQ------------------KHQA
EIMLRK--CNS--------GISLSFDNSSCT--------P
TMSSTRSFISSLSIDGSV---------------ANTE---
----------------------------------------
----------------------------------GNNSFR
LVGAPSSTDQ------------------------------
----------------------------------------
----------------------------------------
----------SSQYSKRKCLMR-----GDEHGSTKC---G
SSSRCHCSKK------------------------------
---------------RKHRV----RRSIRVPAISNKVA--
----------------------------------------
----------DIPPDDYSWR--------KYGQK-------
--------------------PIKGSPY-------------
----------------------------------------
----------------------------------------
---------------------PRGYYKCSSMR--------
-----------------------GCPARKHVER-------
-----------------------CLEDPAMLIVT------
-YEAEHNHPK-LPSQTVTT---------------------
----------------------------------------
----------------------------------------
----------------------------------------
----------------------------------------
----------------------------------------
----------------------------------------
----------------------------------------
----------------------------------------
----------------------------------------
----------------------------------------
----------------------------------------
----------------------------------------
----------------------------------------
----------------------------------------
----------------------------------------
----------------------------------------
----------------------------------------
----------------------------------------
----------------------------------------
----------------------------------------
----------------------------------------
----------------------------------------
----------------------------------------
----------------------------------------
----------------------------------------
----------------------------------------
----------------------------------------
----------------------------------------
----------------------------------------
----------------------------------------
----------------------------------------
----------------------------------------
----------------------------------------
----------------------------------------
----------------------------------------
----------------------------------------
----------------------------------------
----------------------------------------
---------------------------
>Sialb.0126s0130|Sialb.0126s0130.1
----------------------------------------
----------------------------------------
----------------------------------------
----------------------------------------
----------------------------------------
----------------------------------------
----------------------------------------
----------------------------------------
----------------------------------------
----------------------------------------
----------------------------------------
----------------------------------------
----------------------------------------
----------------------------------------
----------------------------------------
----------------------------------------
----------------------------------------
----------------------------------------
----------------------------------------
----------------------------------------
----------------------------------------
----------------------------------------
----------------------------------------
----------------------------------------
----------------------------------------
----------------------------------------
----------------------------------------
----------------------------------------
----------------------------------------
----------------------------------------
----------------------------------------
----------------------------------------
----------------------------------------
--MEEEMEGTNRAAVESCHRVLNLLSSRPHK-----QDHL
Y--------------------DMSLLS-ETREAVFRFKRV
ASLLSSSN-SS-----------VGHARFRRAKR-----PQ
THLS------QSIFVDPCLQRTEPVSS---QKAPVVLR--
----------------------------------------
-----------------------SGFHDLSLR-PTDCLTL
GTRAFSLNSNAKA--PLLQLNQQ-----------------
--------------AQQQQQQH------------------
-LHERLQAHHHHHQQQQQQ-----------------KHQA
EIMLRK--CNS--------GISLSFDNSSCT--------P
TMSSTRSFISSLSIDGSV---------------ANTE---
----------------------------------------
----------------------------------GNNSFR
LVGAPSSTDQ------------------------------
----------------------------------------
----------------------------------------
----------SSQYSKRKCLMR-----GDEHGSTKC---G
SSSRCHCSKK------------------------------
---------------RKHRV----RRSIRVPAISNKVA--
----------------------------------------
----------DIPPDDYSWR--------KYGQK-------
--------------------PIKGSPY-------------
----------------------------------------
----------------------------------------
---------------------PRGYYKCSSMR--------
-----------------------GCPARKHVER-------
-----------------------CLEDPAMLIVT------
-YEAEHNHPK-LPSQTVTT---------------------
----------------------------------------
----------------------------------------
----------------------------------------
----------------------------------------
----------------------------------------
----------------------------------------
----------------------------------------
----------------------------------------
----------------------------------------
----------------------------------------
----------------------------------------
----------------------------------------
----------------------------------------
----------------------------------------
----------------------------------------
----------------------------------------
----------------------------------------
----------------------------------------
----------------------------------------
----------------------------------------
----------------------------------------
----------------------------------------
----------------------------------------
----------------------------------------
----------------------------------------
----------------------------------------
----------------------------------------
----------------------------------------
----------------------------------------
----------------------------------------
----------------------------------------
----------------------------------------
----------------------------------------
----------------------------------------
----------------------------------------
----------------------------------------
----------------------------------------
----------------------------------------
---------------------------
>Sialb.0006s1489|Sialb.0006s1489.1
----------------------------------------
----------------------------------------
----------------------------------------
----------------------------------------
----------------------------------------
----------------------------------------
----------------------------------------
----------------------------------------
----------------------------------------
----------------------------------------
----------------------------------------
----------------------------------------
----------------------------------------
----------------------------------------
----------------------------------------
----------------------------------------
----------------------------------------
----------------------------------------
----------------------------------------
----------------------------------------
----------------------------------------
----------------------------------------
----------------------------------------
----------------------------------------
----------------------------------------
----------------------------------------
----------------------------------------
----------------------------------------
----------------------------------------
----------------------------------------
----------------------------------------
----------------------------------------
----------------------------------------
---MEEIEGANGEAVESCHRVLNLLCT-PHQ-----QDH-
----------------------VSLVS-ETREAVSRFNRV
ASLLS----TS-----------VGHARFRRAKK-----PQ
T---------QNIFLDPCHQRTEPPPS---QEEPVVR---
----------------------------------------
-----------------------YGFHELS----TDSLTL
GTRSFSLNANAKAKEPLLQLNQQAMPFSNYPNMFP-----
---------------EHQQQQP------------------
-LHEQLQNHHHHQRQQQQQQ---------------QKHQA
EIMLKK--CND--------GISLSFDNSSCT--------Q
TMSSTRSFVSSLSIDGSV---------------ANIE---
----------------------------------------
----------------------------------GHNSFH
LVGV-----Q------------------------------
----------------------------------------
----------------------------------------
----------SSQHSKRKCLMQ-----GGEHRSMKC---G
SSSRCHCSKK------------------------------
---------------RKHRV----RRSIRVPAISNKVA--
----------------------------------------
----------DIPPDDYSWR--------KYGQK-------
--------------------PIKGSPY-------------
----------------------------------------
----------------------------------------
---------------------PRGYYKCSSMR--------
-----------------------GCPARKHVER-------
-----------------------CLEDPAMLIVT------
-YEAEHNHPK-FPSQTVTT---------------------
----------------------------------------
----------------------------------------
----------------------------------------
----------------------------------------
----------------------------------------
----------------------------------------
----------------------------------------
----------------------------------------
----------------------------------------
----------------------------------------
----------------------------------------
----------------------------------------
----------------------------------------
----------------------------------------
----------------------------------------
----------------------------------------
----------------------------------------
----------------------------------------
----------------------------------------
----------------------------------------
----------------------------------------
----------------------------------------
----------------------------------------
----------------------------------------
----------------------------------------
----------------------------------------
----------------------------------------
----------------------------------------
----------------------------------------
----------------------------------------
----------------------------------------
----------------------------------------
----------------------------------------
----------------------------------------
----------------------------------------
----------------------------------------
----------------------------------------
----------------------------------------
---------------------------
>Sialb.0951s0018|Sialb.0951s0018.1
----------------------------------------
----------------------------------------
----------------------------------------
----------------------------------------
----------------------------------------
----------------------------------------
----------------------------------------
----------------------------------------
----------------------------------------
----------------------------------------
----------------------------------------
----------------------------------------
----------------------------------------
----------------------------------------
----------------------------------------
----------------------------------------
----------------------------------------
----------------------------------------
----------------------------------------
----------------------------------------
----------------------------------------
----------------------------------------
----------------------------------------
----------------------------------------
----------------------------------------
----------------------------------------
----------------------------------------
----------------------------------------
----------------------------------------
----------------------------------------
----------------------------------------
----------------------------------------
----------------------------------------
---MEEIEGANGEAVESCHRVINLLCT-PHQ-----QDH-
----------------------VSLVS-ETREAVSRFNRV
ASLLS----TS-----------VGHARFRRAKK-----PQ
T---------QNIFLDPCHQRTEPPPS---QEEPVVR---
----------------------------------------
-----------------------YGFHELS----TDSLTL
GTRSFSLNANAKAKEPLLQLNQQAMPFSNYPNMFP-----
---------------EHQQQQP------------------
-FHERLQNQDHHQMQQQQ------------------KHQA
EIMLKK--CNG--------GISLSFDNSSCT--------Q
TMSSTRSFVSSLSIDGSV---------------ANIE---
----------------------------------------
----------------------------------GHNSFH
LVGV-----Q------------------------------
----------------------------------------
----------------------------------------
----------SSQPSKRKCLMK-----GGEHRSMKC---G
SSSRCHCSKK------------------------------
---------------RKHRV----RRSIRVPAISNKVA--
----------------------------------------
----------DIPPDDYTWR--------KYGQK-------
--------------------PIKGSPY-------------
----------------------------------------
----------------------------------------
---------------------PRGYYKCSSMR--------
-----------------------GCPARKHVER-------
-----------------------CLEDPAMLIVT------
-YEAEHNHPK-FPSQTVTT---------------------
----------------------------------------
----------------------------------------
----------------------------------------
----------------------------------------
----------------------------------------
----------------------------------------
----------------------------------------
----------------------------------------
----------------------------------------
----------------------------------------
----------------------------------------
----------------------------------------
----------------------------------------
----------------------------------------
----------------------------------------
----------------------------------------
----------------------------------------
----------------------------------------
----------------------------------------
----------------------------------------
----------------------------------------
----------------------------------------
----------------------------------------
----------------------------------------
----------------------------------------
----------------------------------------
----------------------------------------
----------------------------------------
----------------------------------------
----------------------------------------
----------------------------------------
----------------------------------------
----------------------------------------
----------------------------------------
----------------------------------------
----------------------------------------
----------------------------------------
----------------------------------------
---------------------------
>Barbu.2G260400|Barbu.2G260400.1
----------------------------------------
----------------------------------------
----------------------------------------
----------------------------------------
----------------------------------------
----------------------------------------
----------------------------------------
----------------------------------------
----------------------------------------
----------------------------------------
----------------------------------------
----------------------------------------
----------------------------------------
----------------------------------------
----------------------------------------
----------------------------------------
----------------------------------------
----------------------------------------
----------------------------------------
----------------------------------------
----------------------------------------
----------------------------------------
----------------------------------------
----------------------------------------
----------------------------------------
----------------------------------------
----------------------------------------
----------------------------------------
----------------------------------------
----------------------------------------
----------------------------------------
----------------------------------------
----------------------------------------
---MEEVEEANRVAVESCQRVLALLSQSQDP-----AQL-
----------------------RSIAL-GTDEACARFRKV
ASLLSSEGGGAPAAG-------GSHPRAKVVSRRQTPGFL
SQKG---------FLDGNT---------------------
----------------------------------------
------------------------PVVVLN-SAHPSTSS-
---------VQVYPR-NKTLDSQSTHQI------------
-------------GGPPKLVQPLS----------------
AHFQFGNVS-RYQFQ----------------HQHQQQKMQ
AEMFKR--SNSG--------INLKFDSPS-------GTG-
TMSSARSFMSSLSMDGS---------------VASLDAK-
----------------------------------------
-----------------------------------SSSFH
LIGGPAMS--------------------------------
----------------------------------------
----------------------------------------
-----DPVN-AQQAPRRRCSG------HG---EDGNGKCA
ATGRCHCSKR------------------------------
--------------SRKLRV----KRTIKVPAISNKIA--
----------------------------------------
----------DIPPDEYSWR--------KYGQK-------
--------------------PIKGSPH-------------
----------------------------------------
----------------------------------------
---------------------PRGYYKCSSVR--------
-----------------------GCPARKHVER-------
-----------------------CVDDPSMLIVT------
-YEGEHNHTRMP-TQSAQSAQA------------------
----------------------------------------
----------------------------------------
----------------------------------------
----------------------------------------
----------------------------------------
----------------------------------------
----------------------------------------
----------------------------------------
----------------------------------------
----------------------------------------
----------------------------------------
----------------------------------------
----------------------------------------
----------------------------------------
----------------------------------------
----------------------------------------
----------------------------------------
----------------------------------------
----------------------------------------
----------------------------------------
----------------------------------------
----------------------------------------
----------------------------------------
----------------------------------------
----------------------------------------
----------------------------------------
----------------------------------------
----------------------------------------
----------------------------------------
----------------------------------------
----------------------------------------
----------------------------------------
----------------------------------------
----------------------------------------
----------------------------------------
----------------------------------------
----------------------------------------
----------------------------------------
---------------------------
>Bradi1g14300|Bradi1g14300.4
----------------------------------------
----------------------------------------
----------------------------------------
----------------------------------------
----------------------------------------
----------------------------------------
----------------------------------------
----------------------------------------
----------------------------------------
----------------------------------------
----------------------------------------
----------------------------------------
----------------------------------------
----------------------------------------
----------------------------------------
----------------------------------------
----------------------------------------
----------------------------------------
----------------------------------------
----------------------------------------
----------------------------------------
----------------------------------------
----------------------------------------
----------------------------------------
----------------------------------------
----------------------------------------
----------------------------------------
----------------------------------------
----------------------------------------
----------------------------------------
----------------------------------------
----------------------------------------
----------------------------------------
---MEEVEEANRVAVESCHRVLALLSQSQDP-----AQL-
----------------------RSIAQ-GTDEACARFRKV
AKLLSNEGGGSPAAG-------GTHPRAKVVSRRQTPGFL
SQKG---------FLDGNT---------------------
----------------------------------------
------------------------PVVVLN-SAHPSTSS-
---------AQVYPR-NKTLDSQSTHQI------------
-------------GGPPKLVQPLS----------------
AHFQFGNVS-RYQFQ----------------HQHQQQKMQ
AEMFKR--SNSG--------INLKFDSPS-------GTG-
TMSSARSFMSSLSMDGS---------------VASLDAK-
----------------------------------------
-----------------------------------SSSFH
LIGGPAMS--------------------------------
----------------------------------------
----------------------------------------
-----DPVN-AQQAPRRRCSG------RG---EDGNGKCT
ATGRCHCSKR------------------------------
--------------SRKLRV----KRTIKVPAISNKIA--
----------------------------------------
----------DIPPDEYSWR--------KYGQK-------
--------------------PIKGSPH-------------
----------------------------------------
----------------------------------------
---------------------PRGYYKCSSVR--------
-----------------------GCPARKHVER-------
-----------------------CVDDPSMLIVT------
-YEGEHNHTRMP-TQSAQSAQA------------------
----------------------------------------
----------------------------------------
----------------------------------------
----------------------------------------
----------------------------------------
----------------------------------------
----------------------------------------
----------------------------------------
----------------------------------------
----------------------------------------
----------------------------------------
----------------------------------------
----------------------------------------
----------------------------------------
----------------------------------------
----------------------------------------
----------------------------------------
----------------------------------------
----------------------------------------
----------------------------------------
----------------------------------------
----------------------------------------
----------------------------------------
----------------------------------------
----------------------------------------
----------------------------------------
----------------------------------------
----------------------------------------
----------------------------------------
----------------------------------------
----------------------------------------
----------------------------------------
----------------------------------------
----------------------------------------
----------------------------------------
----------------------------------------
----------------------------------------
----------------------------------------
---------------------------
>Sobic.001G162100|Sobic.001G162100.2
----------------------------------------
----------------------------------------
----------------------------------------
----------------------------------------
----------------------------------------
----------------------------------------
----------------------------------------
----------------------------------------
----------------------------------------
----------------------------------------
----------------------------------------
----------------------------------------
----------------------------------------
----------------------------------------
----------------------------------------
----------------------------------------
----------------------------------------
----------------------------------------
----------------------------------------
----------------------------------------
----------------------------------------
----------------------------------------
----------------------------------------
----------------------------------------
----------------------------------------
----------------------------------------
----------------------------------------
----------------------------------------
----------------------------------------
----------------------------------------
----------------------------------------
----------------------------------------
----------------------------------------
---MEEVEEANREAVESCHRVLALLSQPHDP-----AQV-
----------------------RSIAL-GTDEACAKFRKV
VSLLSNGGVGVGEAGPSGASGSGSHPRAKLVSRRQNPGFL
TQKG---------FLDSNT---------------------
----------------------------------------
------------------------PVVVLN-SAHPSPAS-
---------AQVYPRTAGALDAQGVHPL------------
-------------GGPPKLVQPLS----------------
AHFQFGNVSSRYQFQ---------------NQQQQQQKLQ
AEMFKR--SNSG--------VNLKFESTS-------GTG-
TMSSARSFLSSLSMDGS---------------VASLDGK-
----------------------------------------
-----------------------------------SSSFH
LIGGPAMS--------------------------------
----------------------------------------
----------------------------------------
-----DPVN-VQQAPRRRCTG------RG---EDGTGKCA
VTGRCHCSKR------------------------------
--------------SRKLRV----KRSIKVPAISNKIA--
----------------------------------------
----------DIPPDEYSWR--------KYGQK-------
--------------------PIKGSPH-------------
----------------------------------------
----------------------------------------
---------------------PRGYYKCSSVR--------
-----------------------GCPARKHVER-------
-----------------------CVDDSSMLIVT------
-YEGEHNHTRMP-TQSAQV---------------------
----------------------------------------
----------------------------------------
----------------------------------------
----------------------------------------
----------------------------------------
----------------------------------------
----------------------------------------
----------------------------------------
----------------------------------------
----------------------------------------
----------------------------------------
----------------------------------------
----------------------------------------
----------------------------------------
----------------------------------------
----------------------------------------
----------------------------------------
----------------------------------------
----------------------------------------
----------------------------------------
----------------------------------------
----------------------------------------
----------------------------------------
----------------------------------------
----------------------------------------
----------------------------------------
----------------------------------------
----------------------------------------
----------------------------------------
----------------------------------------
----------------------------------------
----------------------------------------
----------------------------------------
----------------------------------------
----------------------------------------
----------------------------------------
----------------------------------------
----------------------------------------
---------------------------
>Zm00001d033291|Zm00001d033291_T007
----------------------------------------
----------------------------------------
----------------------------------------
----------------------------------------
----------------------------------------
----------------------------------------
----------------------------------------
----------------------------------------
----------------------------------------
----------------------------------------
----------------------------------------
----------------------------------------
----------------------------------------
----------------------------------------
----------------------------------------
----------------------------------------
----------------------------------------
----------------------------------------
----------------------------------------
----------------------------------------
----------------------------------------
----------------------------------------
----------------------------------------
----------------------------------------
----------------------------------------
----------------------------------------
----------------------------------------
----------------------------------------
----------------------------------------
----------------------------------------
----------------------------------------
----------------------------------------
----------------------------------------
---MEEVEEANREAVESCHRVLALLSQPHDP-----AQA-
----------------------RSIAL-GTDEACARFRKV
VSLLSNGGAGLGEAGPSCGSASASRPRAKLVSRRQNPGFL
TQKG---------FLDSNT---------------------
----------------------------------------
------------------------PVVVLN-SAHPSTTS-
---------AQVYPRTGALVDAQSVHPLG-----------
------------VGGPPKLVQPLS----------------
AHFQFGSVPARYQFP---------------NQQQQ--KLH
AEMFKR--SNSG--------VNLKFESAS-------GTAG
TMSSARSFLSSLSMDGS---------------VASLDAK-
----------------------------------------
-----------------------------------SSSFH
LIGGPAMS--------------------------------
----------------------------------------
----------------------------------------
-----DPLN-AQQPPRRRCTG------RG---EDGTGKCA
VTGRCHCSKR------------------------------
--------------SRKLRV----KRSIKVPAISNKIA--
----------------------------------------
----------DIPPDEYSWR--------KYGQK-------
--------------------PIKGSPH-------------
----------------------------------------
----------------------------------------
---------------------PRGYYKCSSVR--------
-----------------------GCPARKHVER-------
-----------------------CVDDSAMLIVT------
-YEGEHNHTRMPTTQSAQV---------------------
----------------------------------------
----------------------------------------
----------------------------------------
----------------------------------------
----------------------------------------
----------------------------------------
----------------------------------------
----------------------------------------
----------------------------------------
----------------------------------------
----------------------------------------
----------------------------------------
----------------------------------------
----------------------------------------
----------------------------------------
----------------------------------------
----------------------------------------
----------------------------------------
----------------------------------------
----------------------------------------
----------------------------------------
----------------------------------------
----------------------------------------
----------------------------------------
----------------------------------------
----------------------------------------
----------------------------------------
----------------------------------------
----------------------------------------
----------------------------------------
----------------------------------------
----------------------------------------
----------------------------------------
----------------------------------------
----------------------------------------
----------------------------------------
----------------------------------------
----------------------------------------
---------------------------
>Zm00001d013709|Zm00001d013709_T003
----------------------------------------
----------------------------------------
----------------------------------------
----------------------------------------
----------------------------------------
----------------------------------------
----------------------------------------
----------------------------------------
----------------------------------------
----------------------------------------
----------------------------------------
----------------------------------------
----------------------------------------
----------------------------------------
----------------------------------------
----------------------------------------
----------------------------------------
----------------------------------------
----------------------------------------
----------------------------------------
----------------------------------------
----------------------------------------
----------------------------------------
----------------------------------------
----------------------------------------
----------------------------------------
----------------------------------------
----------------------------------------
----------------------------------------
----------------------------------------
----------------------------------------
----------------------------------------
----------------------------------------
---MEEVEEANREAVESCRRVLALLSHPHDP-----AQV-
----------------------RSIAL-GTDEACTKFRKV
VSLLSNGEVGTGEAGPSGTSASASHPRAKLVSRRQNPGFL
TQKG---------FLDSNT---------------------
----------------------------------------
------------------------PVVVLNSAAHPSPTS-
---------AQVHPR-AGALDTEGVHPLG-----------
------------VGGPPKLVQPLS----------------
AHFQFGNVSSRYQQLPSHHH----------RHQQQEKLQA
AEMFKR--SNSG--------INLKFESAS-------GTG-
TMSSARSFLSSLSMDGSV--------------VASLDGKL
----------------------------------------
--------------------------------PSSSSSFR
LIGAPAMS--------------------------------
----------------------------------------
----------------------------------------
-----DPANAAQQAPRRRCTG------RG---KDGTGKCA
LAGRCHCSKR------------------------------
--------------SKKLRV----KRSIKVPAVSNKIA--
----------------------------------------
----------DIPPDEYSWR--------KYGQK-------
--------------------PIKGSPH-------------
----------------------------------------
----------------------------------------
---------------------PRGYYKCSSVR--------
-----------------------GCPARKHVER-------
-----------------------CVDDSAMLIVT------
-YEGEHNHTGMPAQSAAAAAQV------------------
----------------------------------------
----------------------------------------
----------------------------------------
----------------------------------------
----------------------------------------
----------------------------------------
----------------------------------------
----------------------------------------
----------------------------------------
----------------------------------------
----------------------------------------
----------------------------------------
----------------------------------------
----------------------------------------
----------------------------------------
----------------------------------------
----------------------------------------
----------------------------------------
----------------------------------------
----------------------------------------
----------------------------------------
----------------------------------------
----------------------------------------
----------------------------------------
----------------------------------------
----------------------------------------
----------------------------------------
----------------------------------------
----------------------------------------
----------------------------------------
----------------------------------------
----------------------------------------
----------------------------------------
----------------------------------------
----------------------------------------
----------------------------------------
----------------------------------------
----------------------------------------
---------------------------
>Barbu.5G032400|Barbu.5G032400.1
----------------------------------------
----------------------------------------
----------------------------------------
----------------------------------------
----------------------------------------
----------------------------------------
----------------------------------------
----------------------------------------
----------------------------------------
----------------------------------------
----------------------------------------
----------------------------------------
----------------------------------------
----------------------------------------
----------------------------------------
----------------------------------------
----------------------------------------
----------------------------------------
----------------------------------------
----------------------------------------
----------------------------------------
----------------------------------------
----------------------------------------
----------------------------------------
----------------------------------------
----------------------------------------
----------------------------------------
----------------------------------------
----------------------------------------
----------------------------------------
----------------------------------------
----------------------------------------
----------------------------------------
---MEEVEVANKAAVESCHRVLALLSQQQDP-----ALL-
----------------------KSIAS-ETGEACAKFRKV
VSILNNGGSS-----------GGGHARGRFSRRSKPVELM
RQKG---------LLESSSNT-------------------
----------------------------------------
------------------------PLGILMSSTKAATPS-
-PSAGSSAVAQLRAQVGVPPPDLHRLDLVSSSS-------
------KS-AHQFG-APKMVQPLS----------------
VQFQFGAIAHRYPFQQ------------------QQKLQ-
PQMFKR--SNGG--------TSLKFDSPS--------GTG
SMSSARSFMSSMSMDGSV---------------ASLDRK-
----------------------------------------
------------------------------------PPMH
LTGGPTAS--------------------------------
----------------------------------------
----------------------------------------
-----EPLNVHHGARKRRCMG------RG---HG--DKCT
VDNGCHCSKK------------------------------
--------------RRKLRI----KRSIKVPAISNKIS--
----------------------------------------
----------DIPPDEYSWR--------KYGQK-------
--------------------PIKGSPH-------------
----------------------------------------
----------------------------------------
---------------------PRGYYKCSSVR--------
-----------------------GCPARKHVER-------
-----------------------CVDEPAMLAVT------
-YEGEHNHNRLP-TQSALT---------------------
----------------------------------------
----------------------------------------
----------------------------------------
----------------------------------------
----------------------------------------
----------------------------------------
----------------------------------------
----------------------------------------
----------------------------------------
----------------------------------------
----------------------------------------
----------------------------------------
----------------------------------------
----------------------------------------
----------------------------------------
----------------------------------------
----------------------------------------
----------------------------------------
----------------------------------------
----------------------------------------
----------------------------------------
----------------------------------------
----------------------------------------
----------------------------------------
----------------------------------------
----------------------------------------
----------------------------------------
----------------------------------------
----------------------------------------
----------------------------------------
----------------------------------------
----------------------------------------
----------------------------------------
----------------------------------------
----------------------------------------
----------------------------------------
----------------------------------------
----------------------------------------
---------------------------
>Bradi4g02680|Bradi4g02680.3
----------------------------------------
----------------------------------------
----------------------------------------
----------------------------------------
----------------------------------------
----------------------------------------
----------------------------------------
----------------------------------------
----------------------------------------
----------------------------------------
----------------------------------------
----------------------------------------
----------------------------------------
----------------------------------------
----------------------------------------
----------------------------------------
----------------------------------------
----------------------------------------
----------------------------------------
----------------------------------------
----------------------------------------
----------------------------------------
----------------------------------------
----------------------------------------
----------------------------------------
----------------------------------------
----------------------------------------
----------------------------------------
----------------------------------------
----------------------------------------
----------------------------------------
----------------------------------------
----------------------------------------
---MEEVEVANRAAVESCHRVLSLLSQQQDP-----ALL-
----------------------KSIAS-ETGEACAKFRKV
VSILNNDG-------------GGGHARGRFSRGSKPVELM
RQKG---------LLESSSNP-------------------
----------------------------------------
------------------------PLGMLMSSSTAATPS-
-ASA-VSSVPQLRAQVGAPQTDLHRLDLVSSSS-------
------KS-AHQFG-APKMVQPLS----------------
VQFQFGAIAHRYPFQQ------------------QQKLQ-
AQMFKR--SNSG--------TSLKFDSPS--------GTG
SMSSARSFMSSMSMDGSV---------------ASLDRK-
----------------------------------------
------------------------------------PPMH
LTGGPTAS--------------------------------
----------------------------------------
----------------------------------------
-----EPLNVHHGARKKRCMG------RG---HG--DKCT
VDNGCHCSKK------------------------------
--------------RRKLRI----KRSIKVPAISNKIS--
----------------------------------------
----------DIPPDEYSWR--------KYGQK-------
--------------------PIKGSPH-------------
----------------------------------------
----------------------------------------
---------------------PRGYYKCSSVR--------
-----------------------GCPARKHVER-------
-----------------------CVDEPAMLAVT------
-YEGEHNHNRLP-TQSALT---------------------
----------------------------------------
----------------------------------------
----------------------------------------
----------------------------------------
----------------------------------------
----------------------------------------
----------------------------------------
----------------------------------------
----------------------------------------
----------------------------------------
----------------------------------------
----------------------------------------
----------------------------------------
----------------------------------------
----------------------------------------
----------------------------------------
----------------------------------------
----------------------------------------
----------------------------------------
----------------------------------------
----------------------------------------
----------------------------------------
----------------------------------------
----------------------------------------
----------------------------------------
----------------------------------------
----------------------------------------
----------------------------------------
----------------------------------------
----------------------------------------
----------------------------------------
----------------------------------------
----------------------------------------
----------------------------------------
----------------------------------------
----------------------------------------
----------------------------------------
----------------------------------------
---------------------------
>LOC_Os12g40570|LOC_Os12g40570.1
----------------------------------------
----------------------------------------
----------------------------------------
----------------------------------------
----------------------------------------
----------------------------------------
----------------------------------------
----------------------------------------
----------------------------------------
----------------------------------------
----------------------------------------
----------------------------------------
----------------------------------------
----------------------------------------
----------------------------------------
----------------------------------------
----------------------------------------
----------------------------------------
----------------------------------------
----------------------------------------
----------------------------------------
----------------------------------------
----------------------------------------
----------------------------------------
----------------------------------------
----------------------------------------
----------------------------------------
----------------------------------------
----------------------------------------
----------------------------------------
----------------------------------------
----------------------------------------
----------------------------------------
--MEEEVEAANRAAVESCHRVLALLSQQQDP-----ALL-
----------------------RSIAS-ETGEACAKFRKV
VSLLGNGGGGGGGGG------GGGHARGRMAGRSRPSAVL
REKG---------FLESSSGGG------------------
----------------------------------------
------------------------QLGMMMSG--AATPS-
-TSSAAHLRNRIGGGSGVPPDSLRGLDLVSSSS-------
------KGGAHQFD-PPKLVQPLS----------------
VQFQFGATAHRYPFQQH--------------Q-HQQKLQ-
AEMFKR--SNSG--------ISLKFDSPS--------ATG
TMSSA--FMSSLSMDGSV---------------ASLEGK-
----------------------------------------
------------------------------------PPFH
LISGPVAS--------------------------------
----------------------------------------
----------------------------------------
-----DPVNAHH-VPKRRCTG------RG---EDGSGKCA
TTGRCHCSK-------------------------------
--------------RRKLRI----KRSIKVPAISNKIA--
----------------------------------------
----------DIPPDEYSWR--------KYGQK-------
--------------------PIKGSPH-------------
----------------------------------------
----------------------------------------
---------------------PRGYYKCSSVR--------
-----------------------GCPARKHVER-------
-----------------------CVDDPAMLIVT------
-YEENAEAPSFC-SGTVGPVM-------------------
----------------------------------------
----------------------------------------
----------------------------------------
----------------------------------------
----------------------------------------
----------------------------------------
----------------------------------------
----------------------------------------
----------------------------------------
----------------------------------------
----------------------------------------
----------------------------------------
----------------------------------------
----------------------------------------
----------------------------------------
----------------------------------------
----------------------------------------
----------------------------------------
----------------------------------------
----------------------------------------
----------------------------------------
----------------------------------------
----------------------------------------
----------------------------------------
----------------------------------------
----------------------------------------
----------------------------------------
----------------------------------------
----------------------------------------
----------------------------------------
----------------------------------------
----------------------------------------
----------------------------------------
----------------------------------------
----------------------------------------
----------------------------------------
----------------------------------------
----------------------------------------
---------------------------
>Sobic.008G153600|Sobic.008G153600.1
----------------------------------------
----------------------------------------
----------------------------------------
----------------------------------------
----------------------------------------
----------------------------------------
----------------------------------------
----------------------------------------
----------------------------------------
----------------------------------------
----------------------------------------
----------------------------------------
----------------------------------------
----------------------------------------
----------------------------------------
----------------------------------------
----------------------------------------
----------------------------------------
----------------------------------------
----------------------------------------
----------------------------------------
----------------------------------------
----------------------------------------
----------------------------------------
----------------------------------------
----------------------------------------
----------------------------------------
----------------------------------------
----------------------------------------
----------------------------------------
----------------------------------------
----------------------------------------
----------------------------------------
---MEEVEVANRAAVESCHRVLALLSQQQDP-----ALL-
----------------------KSIAS-ETAEACAKFRKV
AALLGSGSGGG---G------GCGHARGRFSRRVRPMGLV
NQKS---------PLGSGSGGGGS----------------
----------------------------------------
------------------------PLEMMPSTAAAAAAVA
APSPSTSYA-QMRARLNGVPDS-RGLDLACSSS-------
-----KSGGPHPFG-APKLVQPLS----------------
VQFQIGNVAHRYPFHQQ--------------PPSRQKLQ-
AEMFKR--SNSG--------ISLKFESPSPSG----GAAG
TMSSARSFMSSLSMDGSM---------------ASLDGK-
----------------------------------------
------------------------------------RPFH
LVGTPVAS--------------------------------
----------------------------------------
----------------------------------------
-----DPADAHR-APKRRCTG------RG--EDGRG-KCA
TTGRCHCSK-------------------------------
--------------RRKLRI----KRSIKVPAISNKIA--
----------------------------------------
----------DIPPDEYSWR--------KYGQK-------
--------------------PIKGSPH-------------
----------------------------------------
----------------------------------------
---------------------PRGYYKCSSVR--------
-----------------------GCPARKHVER-------
-----------------------CVDDPAMLIVT------
-YEGEHNHNQLP-AQAAQT---------------------
----------------------------------------
----------------------------------------
----------------------------------------
----------------------------------------
----------------------------------------
----------------------------------------
----------------------------------------
----------------------------------------
----------------------------------------
----------------------------------------
----------------------------------------
----------------------------------------
----------------------------------------
----------------------------------------
----------------------------------------
----------------------------------------
----------------------------------------
----------------------------------------
----------------------------------------
----------------------------------------
----------------------------------------
----------------------------------------
----------------------------------------
----------------------------------------
----------------------------------------
----------------------------------------
----------------------------------------
----------------------------------------
----------------------------------------
----------------------------------------
----------------------------------------
----------------------------------------
----------------------------------------
----------------------------------------
----------------------------------------
----------------------------------------
----------------------------------------
----------------------------------------
---------------------------
>Zm00001d041397|Zm00001d041397_T001
----------------------------------------
----------------------------------------
----------------------------------------
----------------------------------------
----------------------------------------
----------------------------------------
----------------------------------------
----------------------------------------
----------------------------------------
----------------------------------------
----------------------------------------
----------------------------------------
----------------------------------------
----------------------------------------
----------------------------------------
----------------------------------------
----------------------------------------
----------------------------------------
----------------------------------------
----------------------------------------
----------------------------------------
----------------------------------------
----------------------------------------
----------------------------------------
----------------------------------------
----------------------------------------
----------------------------------------
----------------------------------------
----------------------------------------
----------------------------------------
----------------------------------------
----------------------------------------
----------------------------------------
---MEEVEVANMAAVESCHRVLALLSQQQDP-----ALL-
----------------------KSVAS-ETAEACAKFRKV
AALLGSASGGG---G-------CGHARGRFSRRVRPLGLV
NQKS---------PLGIATGSG-N----------------
----------------------------------------
------------------------PLEMMPSTAAAAGSPS
PPQ-STSYA-QMRARLSSAPESSRGLDLACSSS-------
-----RCS-PHPFG-APKLVQPLS----------------
VQFQIGSVAHRYPFHQQ--------------Q-SRQKLQ-
AEMFRR--SNSG--------ISLKFDSPSPSG----GAAG
TMSSARSFMSSLSIDRSM---------------ASLDGK-
----------------------------------------
------------------------------------RPFH
LVGTPVAS--------------------------------
----------------------------------------
----------------------------------------
-----DPADAHR-APKRRCTG------RG--EDGRG-KCA
TTGRCHCSK-------------------------------
--------------RRKLRI----KRSIRVPAISNKIA--
----------------------------------------
----------DIPPDEYSWR--------KYGQK-------
--------------------PIKGSPH-------------
----------------------------------------
----------------------------------------
---------------------PRGYYKCSSVR--------
-----------------------GCPARKHVER-------
-----------------------CVDDPAMLIVT------
-YEGEHSHTQLP-AQPAQT---------------------
----------------------------------------
----------------------------------------
----------------------------------------
----------------------------------------
----------------------------------------
----------------------------------------
----------------------------------------
----------------------------------------
----------------------------------------
----------------------------------------
----------------------------------------
----------------------------------------
----------------------------------------
----------------------------------------
----------------------------------------
----------------------------------------
----------------------------------------
----------------------------------------
----------------------------------------
----------------------------------------
----------------------------------------
----------------------------------------
----------------------------------------
----------------------------------------
----------------------------------------
----------------------------------------
----------------------------------------
----------------------------------------
----------------------------------------
----------------------------------------
----------------------------------------
----------------------------------------
----------------------------------------
----------------------------------------
----------------------------------------
----------------------------------------
----------------------------------------
----------------------------------------
---------------------------
>Zm00001d030969|Zm00001d030969_T001
----------------------------------------
----------------------------------------
----------------------------------------
----------------------------------------
----------------------------------------
----------------------------------------
----------------------------------------
----------------------------------------
----------------------------------------
----------------------------------------
----------------------------------------
----------------------------------------
----------------------------------------
----------------------------------------
----------------------------------------
----------------------------------------
----------------------------------------
----------------------------------------
----------------------------------------
----------------------------------------
----------------------------------------
----------------------------------------
----------------------------------------
----------------------------------------
----------------------------------------
----------------------------------------
----------------------------------------
----------------------------------------
----------------------------------------
----------------------------------------
----------------------------------------
----------------------------------------
----------------------------------------
---MEEVEVANRAAVESCHRVLALLSQQRDP-----ALL-
----------------------KSVAS-ETAEACAKFRKV
AALLGSG---------------VGHARGRFSRRVRPLGLV
GHKS---------PVGSG---GNN----------------
----------------------------------------
------------------------PVEMLPSAAAVTS---
-PSPSTSYPPQMRARLNGVPDP-RGLDMACSSSSKS----
--GGVGGGGAHPFGGAPKLVQPLS----------------
VQFQIGNVAHRYPFHQQ--------------PPSRQKLQA
AEMFRR--SSSG-------TISLKFDSPIPSG----GGG-
-AAGTVSFVSSLSMDGSVG-------------VASLDGK-
----------------------------------------
------------------------------------RPFH
LVGTPVAASD------------------------------
----------------------------------------
----------------------------------------
-----TAADAHR-APKRRCTC------RGGEEDGRGNKCG
TSGRCHCSK-------------------------------
--------------RRKLRI----KRSIKVPAISNKVA--
----------------------------------------
----------DIPPDEYSWR--------KYGQK-------
--------------------PIKGSPH-------------
----------------------------------------
----------------------------------------
---------------------PRGYYKCSSVR--------
-----------------------GCPARKHVER-------
-----------------------CVDDPAMLIVT------
-YEGEHGHTQLP-AQPSTQT--------------------
----------------------------------------
----------------------------------------
----------------------------------------
----------------------------------------
----------------------------------------
----------------------------------------
----------------------------------------
----------------------------------------
----------------------------------------
----------------------------------------
----------------------------------------
----------------------------------------
----------------------------------------
----------------------------------------
----------------------------------------
----------------------------------------
----------------------------------------
----------------------------------------
----------------------------------------
----------------------------------------
----------------------------------------
----------------------------------------
----------------------------------------
----------------------------------------
----------------------------------------
----------------------------------------
----------------------------------------
----------------------------------------
----------------------------------------
----------------------------------------
----------------------------------------
----------------------------------------
----------------------------------------
----------------------------------------
----------------------------------------
----------------------------------------
----------------------------------------
----------------------------------------
---------------------------
>MD04G1226400|MD04G1226400
----------------------------------------
----------------------------------------
----------------------------------------
----------------------------------------
----------------------------------------
----------------------------------------
----------------------------------------
----------------------------------------
----------------------------------------
----------------------------------------
----------------------------------------
----------------------------------------
----------------------------------------
----------------------------------------
----------------------------------------
----------------------------------------
----------------------------------------
----------------------------------------
----------------------------------------
----------------------------------------
----------------------------------------
----------------------------------------
----------------------------------------
----------------------------------------
----------------------------------------
----------------------------------------
----------------------------------------
----------------------------------------
----------------------------------------
----------------------------------------
----------------------------------------
----------------------------------------
----------------------------------------
---MEEVEAANRAAVGSCHRVLNLLCKPKPW---------
----------------------KNLQV-ETEVAVLKFKRV
LSLLSHG-----------------RGRVRKLKKNLNPPPF
PQN---------IFSDGPN---------------------
----------------------------------------
-----------------------------YSDISPKPLQL
LPPIFPKTPHTQKKFLGNPVPDANLKLPLQIP--------
--------------KTITMKQHQ-----------------
------EEREKLQFHPQQ-----------------VKYQS
EMVFSG--IDS--------GINLAFDRSSSS------FNP
SMTSARSFMSCLSVGD----------------GDEVNTG-
----------------------------------------
-----------------------------------RDSFR
LIDGVPWVSG------------------------------
----------------------------------------
----------------------------------------
----------QSSQQQRRCTG------VVENGSVNCG---
GSGKCHYPKK------------------------------
---------------RKLRV----KRTFKVPAISDKTS--
----------------------------------------
----------DIPPDEFSWR--------KYGQK-------
--------------------PIKGSPY-------------
----------------------------------------
----------------------------------------
---------------------PRGYYKCSSIR--------
-----------------------GCPARKHVER-------
-----------------------CFEDPAMLIVT------
-YEGEHKHSQ-----SAR----------------------
----------------------------------------
----------------------------------------
----------------------------------------
----------------------------------------
----------------------------------------
----------------------------------------
----------------------------------------
----------------------------------------
----------------------------------------
----------------------------------------
----------------------------------------
----------------------------------------
----------------------------------------
----------------------------------------
----------------------------------------
----------------------------------------
----------------------------------------
----------------------------------------
----------------------------------------
----------------------------------------
----------------------------------------
----------------------------------------
----------------------------------------
----------------------------------------
----------------------------------------
----------------------------------------
----------------------------------------
----------------------------------------
----------------------------------------
----------------------------------------
----------------------------------------
----------------------------------------
----------------------------------------
----------------------------------------
----------------------------------------
----------------------------------------
----------------------------------------
----------------------------------------
---------------------------
>MD12G1243400|MD12G1243400
----------------------------------------
----------------------------------------
----------------------------------------
----------------------------------------
----------------------------------------
----------------------------------------
----------------------------------------
----------------------------------------
----------------------------------------
----------------------------------------
----------------------------------------
----------------------------------------
----------------------------------------
----------------------------------------
----------------------------------------
----------------------------------------
----------------------------------------
----------------------------------------
----------------------------------------
----------------------------------------
----------------------------------------
----------------------------------------
----------------------------------------
----------------------------------------
----------------------------------------
----------------------------------------
----------------------------------------
----------------------------------------
----------------------------------------
----------------------------------------
----------------------------------------
----------------------------------------
----------------------------------------
---MEEVEAANKAAVESCHRVLNLLWKPKPC---------
----------------------KHLQA-ETEVAVFKFKRV
LSLLSHG-----------------RGRVRKLKKNLNPLPL
PHN---------IFLDGPN---------------------
----------------------------------------
-----------------------------YSDISPKPLQL
LPPTFPKTPHKEKVFLGSPVP-------------------
--------------KTKTLQQHQ-----------------
------EERTKLQFHPQR-----------------VKYRD
EMVFSG--RNS--------GINLAFDRSSSS------CKT
STTSARSFMSCLSIG-----------------GCAATTG-
----------------------------------------
-----------------------------------RDSFR
LIGGVPRVPG------------------------------
----------------------------------------
----------------------------------------
----------QISQQQRRCVG------VVENGSAECR---
SSGKCHFPKK------------------------------
---------------RKLKE----KRSYKVPAISDKIS--
----------------------------------------
----------DIPSDEYSWR--------KYGQK-------
--------------------PIKGSLY-------------
----------------------------------------
----------------------------------------
---------------------PRGCYKCSSIR--------
-----------------------GCPARKRVER-------
-----------------------CLEDPSMLVVT------
-YQGEHKHSQ-----SAW----------------------
----------------------------------------
----------------------------------------
----------------------------------------
----------------------------------------
----------------------------------------
----------------------------------------
----------------------------------------
----------------------------------------
----------------------------------------
----------------------------------------
----------------------------------------
----------------------------------------
----------------------------------------
----------------------------------------
----------------------------------------
----------------------------------------
----------------------------------------
----------------------------------------
----------------------------------------
----------------------------------------
----------------------------------------
----------------------------------------
----------------------------------------
----------------------------------------
----------------------------------------
----------------------------------------
----------------------------------------
----------------------------------------
----------------------------------------
----------------------------------------
----------------------------------------
----------------------------------------
----------------------------------------
----------------------------------------
----------------------------------------
----------------------------------------
----------------------------------------
----------------------------------------
---------------------------
>Barbu.2G302500|Barbu.2G302500.1
----------------------------------------
----------------------------------------
----------------------------------------
----------------------------------------
----------------------------------------
----------------------------------------
----------------------------------------
----------------------------------------
----------------------------------------
----------------------------------------
----------------------------------------
----------------------------------------
----------------------------------------
----------------------------------------
----------------------------------------
----------------------------------------
----------------------------------------
----------------------------------------
----------------------------------------
----------------------------------------
----------------------------------------
----------------------------------------
----------------------------------------
----------------------------------------
----------------------------------------
----------------------------------------
----------------------------------------
----------------------------------------
----------------------------------------
----------------------------------------
----------------------------------------
----------------------------------------
------------MEGASPPPLPSCFLSARGGGGGGG-SAR
SREMEGVEESNREAVQSCHKVLGLLSNPHGQ----LVPY-
----------------------KDLME-ATGDAVSKFGSL
ASKITNGGG------------LHGHARFRKKIKKP--MPM
FDSN--------LFLESP--VVAAAEAAAKTSNPIPNTSL
Q---------------------------------------
---------------------LFPRYQQMEGSSSKDPVRI
PAQFPQRLLLENPVVHSNG-PGSGRP-IQLVQPVSVAPPA
G-----TPTPALPAAHLHFIQQQ-----------------
------QSYQRFQLMHQMN-------------LQSEMMKR
VGLGDRGGSTS---GGN--HVNLKFDSSNG----------
TASSSRSFLSSLSMDGSI---------------ASLDGS-
----------------------------------------
---------------------------------RSSRPFQ
LVSGSQTSST------------------------------
----------------------------------------
----------------------------------------
--------PELGNMQRRRCAG-------KEDGSGRC---V
TGSRCHCAKK------------------------------
---------------RKLRI----RRSIKVPAISDKVA--
----------------------------------------
----------DIPGDEFSWR--------KYGQK-------
--------------------PIKGSPH-------------
----------------------------------------
----------------------------------------
---------------------PRGYYKCSSLR--------
-----------------------GCPARKHVER-------
-----------------------CVDDPAMLVVT------
-YEGDHNHNRAVP-QPA-----------------------
----------------------------------------
----------------------------------------
----------------------------------------
----------------------------------------
----------------------------------------
----------------------------------------
----------------------------------------
----------------------------------------
----------------------------------------
----------------------------------------
----------------------------------------
----------------------------------------
----------------------------------------
----------------------------------------
----------------------------------------
----------------------------------------
----------------------------------------
----------------------------------------
----------------------------------------
----------------------------------------
----------------------------------------
----------------------------------------
----------------------------------------
----------------------------------------
----------------------------------------
----------------------------------------
----------------------------------------
----------------------------------------
----------------------------------------
----------------------------------------
----------------------------------------
----------------------------------------
----------------------------------------
----------------------------------------
----------------------------------------
----------------------------------------
----------------------------------------
----------------------------------------
---------------------------
>Bradi1g09170|Bradi1g09170.2
----------------------------------------
----------------------------------------
----------------------------------------
----------------------------------------
----------------------------------------
----------------------------------------
----------------------------------------
----------------------------------------
----------------------------------------
----------------------------------------
----------------------------------------
----------------------------------------
----------------------------------------
----------------------------------------
----------------------------------------
----------------------------------------
----------------------------------------
----------------------------------------
----------------------------------------
----------------------------------------
----------------------------------------
----------------------------------------
----------------------------------------
----------------------------------------
----------------------------------------
----------------------------------------
----------------------------------------
----------------------------------------
----------------------------------------
----------------------------------------
----------------------------------------
----------------------------------------
------------MEGASPPPLPSCFLSARGGGGGGGGSAR
SREMEGVEESNREAVQSCHKVLGLLSNPHGQ----LVPY-
----------------------KDLME-ATGDAVSKFGSL
ASKITNGGGGG----------LHGHARFRKKIKKP--MPM
FDSN--------LFLESP--VVAAAEAAAKTSNLSPNTSL
Q---------------------------------------
---------------------LFPRYQQMEGSSSKDPVRI
PAQFPQRLLLENPVVHSNG-LASGRP-LQLVQPVSVAPPA
G-----TPTPALPAAHLHFIQQQ-----------------
------QSYQRFQLMHQMN-------------LQSEMMKR
GGLGDRGGSTS---GGK--GVNLKFDSSNG----------
TASSSRSFLSSLSMDGSI---------------ASLDGS-
----------------------------------------
---------------------------------RSSRPFQ
LVSGSQTSST------------------------------
----------------------------------------
----------------------------------------
--------PELSNMQRRRCAG-------KEDGSGRC---V
TGSRCHCAKK------------------------------
---------------RKLRI----RRSIKVPAISDKVA--
----------------------------------------
----------DIPGDEFSWR--------KYGQK-------
--------------------PIKGSPH-------------
----------------------------------------
----------------------------------------
---------------------PRYSYMPESLH--------
-------------------------QFSHSVGS-------
-----------------------CVAYSLPLLVF------
-AANLASIISALI-STTILHLHA-----------------
----------------------------------------
----------------------------------------
----------------------------------------
----------------------------------------
----------------------------------------
----------------------------------------
----------------------------------------
----------------------------------------
----------------------------------------
----------------------------------------
----------------------------------------
----------------------------------------
----------------------------------------
----------------------------------------
----------------------------------------
----------------------------------------
----------------------------------------
----------------------------------------
----------------------------------------
----------------------------------------
----------------------------------------
----------------------------------------
----------------------------------------
----------------------------------------
----------------------------------------
----------------------------------------
----------------------------------------
----------------------------------------
----------------------------------------
----------------------------------------
----------------------------------------
----------------------------------------
----------------------------------------
----------------------------------------
----------------------------------------
----------------------------------------
----------------------------------------
----------------------------------------
---------------------------
>Zm00001d033965|Zm00001d033965_T001
----------------------------------------
----------------------------------------
----------------------------------------
----------------------------------------
----------------------------------------
----------------------------------------
----------------------------------------
----------------------------------------
----------------------------------------
----------------------------------------
----------------------------------------
----------------------------------------
----------------------------------------
----------------------------------------
----------------------------------------
----------------------------------------
----------------------------------------
----------------------------------------
----------------------------------------
----------------------------------------
----------------------------------------
----------------------------------------
----------------------------------------
----------------------------------------
----------------------------------------
----------------------------------------
----------------------------------------
----------------------------------------
----------------------------------------
----------------------------------------
----------------------------------------
----------------------------------------
----------------------------------------
---MEGMEEANRTAVESCHRVLALLSNPHGQ----LVPS-
----------------------KELVA-ATGEAVAKFGSL
TAKLSNSN----GDGL-----LQGHARVR-KVKKP--LHI
FDSN--------LFLESS--AVAAAAAPAKTPSPSPILGL
Q---------------------------------------
---------------------LFPRYHQFEGSSSKDPVRI
PTQFPKRLLLEKPTAGMEGSTSQSPPIVQMVQPVSVAPPA
G-----TPTPALPPAHLHFIQQQ-----------------
------QSYQRFQLMQQMK-------------IQSEMMKR
SNLGDQGGSLSGGGGGGRKGVNLKFDSSNC----------
TASSSRSFLSSLSMEGSL---------------ASLDGS-
----------------------------------------
---------------------------------RTSRPFQ
LLSGSQTAST------------------------------
----------------------------------------
----------------------------------------
--------PELGLVQRRRCAG-------REDGTGRC---A
TGSRCHCSKK------------------------------
---------------RKLRI----RRSIKVPAISNKVA--
----------------------------------------
----------DIPADEFSWR--------KYGQK-------
--------------------PIKGSPH-------------
----------------------------------------
----------------------------------------
---------------------PRGYYKCSSVR--------
-----------------------GCPARKHVER-------
-----------------------CVDDPSMLIVT------
-YEGDHNHNRVLA-QPA-----------------------
----------------------------------------
----------------------------------------
----------------------------------------
----------------------------------------
----------------------------------------
----------------------------------------
----------------------------------------
----------------------------------------
----------------------------------------
----------------------------------------
----------------------------------------
----------------------------------------
----------------------------------------
----------------------------------------
----------------------------------------
----------------------------------------
----------------------------------------
----------------------------------------
----------------------------------------
----------------------------------------
----------------------------------------
----------------------------------------
----------------------------------------
----------------------------------------
----------------------------------------
----------------------------------------
----------------------------------------
----------------------------------------
----------------------------------------
----------------------------------------
----------------------------------------
----------------------------------------
----------------------------------------
----------------------------------------
----------------------------------------
----------------------------------------
----------------------------------------
----------------------------------------
---------------------------
>Zm00001d013307|Zm00001d013307_T003
----------------------------------------
----------------------------------------
----------------------------------------
----------------------------------------
----------------------------------------
----------------------------------------
----------------------------------------
----------------------------------------
----------------------------------------
----------------------------------------
----------------------------------------
----------------------------------------
----------------------------------------
----------------------------------------
----------------------------------------
----------------------------------------
----------------------------------------
----------------------------------------
----------------------------------------
----------------------------------------
----------------------------------------
----------------------------------------
----------------------------------------
----------------------------------------
----------------------------------------
----------------------------------------
----------------------------------------
----------------------------------------
----------------------------------------
----------------------------------------
----------------------------------------
----------------------------------------
----------------------------------------
---MEAMEEANRTAVESCHRVLALLSNPHGQ----LVPS-
----------------------RELVA-TTGEAVARFGSL
AAKLSSSN----GNG------LQGHARVR-KTKKP--LPI
FYSN--------LFLESSS-AVAAAATVAKTPSPSPTTGL
Q---------------------------------------
---------------------LFPRYHQMEGSSCKDPVRI
PAQFPKRLLLENLAAGLEGSSPPAPP-VRMVQPVSVAPPA
G-----MPTPALPAAHLHFIQQQ-----------------
------QSYQRFQLMQQMK-------------IQSEMVKR
SNLGEQGGSLSGGGGGG-KGVNLKFDSSNC----------
TASSSRSFLSSLSMEGSL---------------ASLDGS-
----------------------------------------
---------------------------------RASRPFQ
LVSGSQTSST------------------------------
----------------------------------------
----------------------------------------
--------PELGLVQRRRCAG-------KEDGSGQC---A
TGSRCHCSKK------------------------------
---------------RKLRI----RRSIKVPAVSNKVA--
----------------------------------------
----------DIPADEFSWR--------KYGQK-------
--------------------PIKGSPH-------------
----------------------------------------
----------------------------------------
---------------------PRGYYKCSSVR--------
-----------------------GCPARKHVER-------
-----------------------CVDDPSMLIVT------
-YEGDHNHSRVLA-QPA-----------------------
----------------------------------------
----------------------------------------
----------------------------------------
----------------------------------------
----------------------------------------
----------------------------------------
----------------------------------------
----------------------------------------
----------------------------------------
----------------------------------------
----------------------------------------
----------------------------------------
----------------------------------------
----------------------------------------
----------------------------------------
----------------------------------------
----------------------------------------
----------------------------------------
----------------------------------------
----------------------------------------
----------------------------------------
----------------------------------------
----------------------------------------
----------------------------------------
----------------------------------------
----------------------------------------
----------------------------------------
----------------------------------------
----------------------------------------
----------------------------------------
----------------------------------------
----------------------------------------
----------------------------------------
----------------------------------------
----------------------------------------
----------------------------------------
----------------------------------------
----------------------------------------
---------------------------
>Sobic.001G095500|Sobic.001G095500.2
----------------------------------------
----------------------------------------
----------------------------------------
----------------------------------------
----------------------------------------
----------------------------------------
----------------------------------------
----------------------------------------
----------------------------------------
----------------------------------------
----------------------------------------
----------------------------------------
----------------------------------------
----------------------------------------
----------------------------------------
----------------------------------------
----------------------------------------
----------------------------------------
----------------------------------------
----------------------------------------
----------------------------------------
----------------------------------------
----------------------------------------
----------------------------------------
----------------------------------------
----------------------------------------
----------------------------------------
----------------------------------------
----------------------------------------
----------------------------------------
----------------------------------------
----------------------------------------
--------------------------------------MG
PSSIQEMEEARRTAVQSCHRVLALLSNPHGQ----LVPS-
----------------------KDLMA-ATGEAVAKFGSL
TAKLTNSNSNSNGNGLQ----LQGHARVR-KIKKP--LPI
FDSN--------LFLESSAVAAAAAATVAKTPSPSPITGL
Q---------------------------------------
---------------------LFPRYHQMEGSSSKDPVRI
PTQFPKRLLLENPAAGLEGLPSKAPP-VQMVQPVSVAPPA
G-----TPTPALPAAHLHFLQQN-----------------
------QSYQRFQLMHQMK-------------IQNEMMKR
SNLGDQGGSLSGGGGGK--GVNLKFDSSNC----------
TASSSRSFLSSLSMEGTL---------------ASLDGS-
----------------------------------------
---------------------------------RASRPFQ
LVSGSQTSST------------------------------
----------------------------------------
----------------------------------------
--------PEMGLVHRKRCAG-------REDGGGRC---T
TGSRCHCSKK------------------------------
---------------RKLRI----RRSIKVPAISNKVA--
----------------------------------------
----------DIPADEFSWR--------KYGQK-------
--------------------PIKGSPH-------------
----------------------------------------
----------------------------------------
---------------------PRGYYKCSSVR--------
-----------------------GCPARKHVER-------
-----------------------CVDDPSMLIVT------
-YEGDHNHNRVLA-QPA-----------------------
----------------------------------------
----------------------------------------
----------------------------------------
----------------------------------------
----------------------------------------
----------------------------------------
----------------------------------------
----------------------------------------
----------------------------------------
----------------------------------------
----------------------------------------
----------------------------------------
----------------------------------------
----------------------------------------
----------------------------------------
----------------------------------------
----------------------------------------
----------------------------------------
----------------------------------------
----------------------------------------
----------------------------------------
----------------------------------------
----------------------------------------
----------------------------------------
----------------------------------------
----------------------------------------
----------------------------------------
----------------------------------------
----------------------------------------
----------------------------------------
----------------------------------------
----------------------------------------
----------------------------------------
----------------------------------------
----------------------------------------
----------------------------------------
----------------------------------------
----------------------------------------
---------------------------
>LOC_Os03g53050|LOC_Os03g53050.1
----------------------------------------
----------------------------------------
----------------------------------------
----------------------------------------
----------------------------------------
----------------------------------------
----------------------------------------
----------------------------------------
----------------------------------------
----------------------------------------
----------------------------------------
----------------------------------------
----------------------------------------
----------------------------------------
----------------------------------------
----------------------------------------
----------------------------------------
----------------------------------------
----------------------------------------
----------------------------------------
----------------------------------------
----------------------------------------
----------------------------------------
----------------------------------------
----------------------------------------
----------------------------------------
----------------------------------------
----------------------------------------
----------------------------------------
----------------------------------------
----------------------------------------
----------------------------------------
----------------------------------------
---MEGMEEANREAVQSCHRVLTLLSSPHSQ----LVPN-
----------------------KDLAA-ATGEAVAKFCSV
ASRLNNGN----G--------LQGHARVR-KIKKP--LPI
FDSN--------LFLESP---ALAVAMAAKTPNSSPITSL
Q---------------------------------------
---------------------LFPRYHQMEGSSSKDPVRI
PAQFPKRLLLDNPAVDSDG-PSRGPP-LQLIQPVSVAPPA
G-----TPHPALPSAHLHFIQQH-----------------
------QSYQRFQLMQQMK-------------MQSEMIKR
SGLGEQGGSN---GGGK--GVNLKFDSSNC----------
TASSSRSFLSSLSMEGSI---------------ASLDGS-
----------------------------------------
---------------------------------RSSRPFQ
LVSGSQTSST------------------------------
----------------------------------------
----------------------------------------
--------PELGLMQRRRCTG-------REDGSGRC---T
TGSRCHCAKK------------------------------
---------------RKLRI----RRSIKVPAISNKVA--
----------------------------------------
----------DIPADEFSWR--------KYGQK-------
--------------------PIKGSPH-------------
----------------------------------------
----------------------------------------
---------------------PRGYYKCSSVR--------
-----------------------GCPARKHVER-------
-----------------------CVDDPSMLIVT------
-YEGDHNHNRVLAAQPA-----------------------
----------------------------------------
----------------------------------------
----------------------------------------
----------------------------------------
----------------------------------------
----------------------------------------
----------------------------------------
----------------------------------------
----------------------------------------
----------------------------------------
----------------------------------------
----------------------------------------
----------------------------------------
----------------------------------------
----------------------------------------
----------------------------------------
----------------------------------------
----------------------------------------
----------------------------------------
----------------------------------------
----------------------------------------
----------------------------------------
----------------------------------------
----------------------------------------
----------------------------------------
----------------------------------------
----------------------------------------
----------------------------------------
----------------------------------------
----------------------------------------
----------------------------------------
----------------------------------------
----------------------------------------
----------------------------------------
----------------------------------------
----------------------------------------
----------------------------------------
----------------------------------------
---------------------------
>Bradi1g73236|Bradi1g73236.1
----------------------------------------
----------------------------------------
----------------------------------------
----------------------------------------
----------------------------------------
----------------------------------------
----------------------------------------
----------------------------------------
----------------------------------------
----------------------------------------
----------------------------------------
----------------------------------------
----------------------------------------
----------------------------------------
----------------------------------------
----------------------------------------
----------------------------------------
----------------------------------------
----------------------------------------
----------------------------------------
----------------------------------------
----------------------------------------
----------------------------------------
----------------------------------------
----------------------------------------
----------------------------------------
----------------------------------------
----------------------------------------
----------------------------------------
----------------------------------------
----------------------------------------
----------------------------------------
----------------------------------------
----------------------------------------
----------------------------------------
----------------------------------------
----------------------------------------
----------------------------------------
----------------------------------------
----------------------------------------
----------------------------------------
----------------------------------------
----------------------------------------
----------------------------------------
----------------------------------------
----------------------------------------
----------------------------------------
----------------------------------------
----------------------------------------
----------------------------------------
----------------------------------------
-------------------M----RRSIKVPAISDKVA--
----------------------------------------
----------DIPGDEFSWR--------KYGQK-------
--------------------RIKGFPH-------------
----------------------------------------
----------------------------------------
---------------------PREVTAGDLFP--------
-----------------------AHFALLFFRRGRLQLV-
-----------------------TSSQHTLPSCS------
-FFEKARIKDLIEAAEQDYEKGKTQ---------------
----------------------------------------
----------------------------------------
----------------------------------------
----------------------------------------
----------------------------------------
----------------------------------------
----------------------------------------
----------------------------------------
----------------------------------------
----------------------------------------
----------------------------------------
----------------------------------------
----------------------------------------
----------------------------------------
----------------------------------------
----------------------------------------
----------------------------------------
----------------------------------------
----------------------------------------
----------------------------------------
----------------------------------------
----------------------------------------
----------------------------------------
----------------------------------------
----------------------------------------
----------------------------------------
----------------------------------------
----------------------------------------
----------------------------------------
----------------------------------------
----------------------------------------
----------------------------------------
----------------------------------------
----------------------------------------
----------------------------------------
----------------------------------------
----------------------------------------
----------------------------------------
---------------------------
>CKAN_01643600|CKAN_01643600
----------------------------------------
----------------------------------------
----------------------------------------
----------------------------------------
----------------------------------------
----------------------------------------
----------------------------------------
----------------------------------------
----------------------------------------
----------------------------------------
----------------------------------------
----------------------------------------
----------------------------------------
----------------------------------------
----------------------------------------
----------------------------------------
----------------------------------------
----------------------------------------
----------------------------------------
----------------------------------------
----------------------------------------
----------------------------------------
----------------------------------------
----------------------------------------
----------------------------------------
----------------------------------------
----------------------------------------
----------------------------------------
----------------------------------------
----------------------------------------
----------------------------------------
----------------------------------------
------------------------MDAILQSKHATA-FTP
---YFKIEPKWKRDLLERLHHENCIR--------------
----------------------------------------
---YSPPL----------------HG--KRIRKGPLPSSL
HISP-------NELLENLNFPVP-----------------
----------------------------------------
-----------------------LRVDPTQLDPPHPQFMQ
LFHLH-NRPN------NSFQSFRQMQLSKSQHCC------
----------------------------------------
----------------------------------------
------------------AETDVIAQKNSSLQ--------
-FDGCISLSSSTIPSGQSF-------------PSSISLDG
----------------------------------------
--------------------------------SSIGKPMM
QYSSLSMQST------------------------------
----------------------------------------
----------------------------------------
-------RDDSSMLSSKMKFGG-----KSEGESRKCG--A
STGGCHCSKR------------------------------
---------------RKLRI----KRTIRVPAVSSKLA--
----------------------------------------
----------DIPSDDFSWR--------KYGQK-------
--------------------PIKGSPY-------------
----------------------------------------
----------------------------------------
---------------------PRSYYKCSSMR--------
-----------------------GCPARKHVER-------
-----------------------CFGDPTMLIVT------
-YEGDHNHSKITFPMPNIVIQH------------------
----------------------------------------
----------------------------------------
----------------------------------------
----------------------------------------
----------------------------------------
----------------------------------------
----------------------------------------
----------------------------------------
----------------------------------------
----------------------------------------
----------------------------------------
----------------------------------------
----------------------------------------
----------------------------------------
----------------------------------------
----------------------------------------
----------------------------------------
----------------------------------------
----------------------------------------
----------------------------------------
----------------------------------------
----------------------------------------
----------------------------------------
----------------------------------------
----------------------------------------
----------------------------------------
----------------------------------------
----------------------------------------
----------------------------------------
----------------------------------------
----------------------------------------
----------------------------------------
----------------------------------------
----------------------------------------
----------------------------------------
----------------------------------------
----------------------------------------
----------------------------------------
---------------------------
>Litul.16G098200|Litul.16G098200.1
----------------------------------------
----------------------------------------
----------------------------------------
----------------------------------------
----------------------------------------
----------------------------------------
----------------------------------------
----------------------------------------
----------------------------------------
----------------------------------------
----------------------------------------
----------------------------------------
----------------------------------------
----------------------------------------
----------------------------------------
----------------------------------------
----------------------------------------
----------------------------------------
----------------------------------------
----------------------------------------
----------------------------------------
----------------------------------------
----------------------------------------
----------------------------------------
----------------------------------------
----------------------------------------
----------------------------------------
----------------------------------------
----------------------------------------
----------------------------------------
----------------------------------------
----------------------------------------
-----------------------MIYTMKEASHVCVPMTP
-KWDFKVHEAAQRSFRSAHFLFSCISGQKQGT--------
---------------------GIQELSVIADSAVAEFRKL
VSLLDGPL----------------PDR-KRIRKGPLPNSL
NIDP-------NELMDSSDSSVP-----------------
----------------------------------------
-----------------------MRTGPTGFNQAHTQFRQ
LLPLQSNSPNSVLTHTGSFQFYRQVQPSMLQRCY------
----------------------------------------
----------------------------------------
------------------SETNFVVPKSSILR--------
-LDGCVSQAS-TVPSGQSF-------------VSSISLDG
----------------------------------------
--------------------------------NSTDKRAL
QYSSSSIQSAP-----------------------------
----------------------------------------
----------------------------------------
-----TGQDDYSMFSSKIKFGG-----KSDEASIRCA--A
STGGCHCSKR------------------------------
---------------RKLRI----KRTIRVPAVSSKLS--
----------------------------------------
----------DIPSDDFSWR--------KYGQK-------
--------------------PIKGSPH-------------
----------------------------------------
----------------------------------------
---------------------PRSYYKCSSMR--------
-----------------------GCPARKHVER-------
-----------------------CLDDPNMMIVT------
-YEGDHNHSRIQFTMPDILIQQ------------------
----------------------------------------
----------------------------------------
----------------------------------------
----------------------------------------
----------------------------------------
----------------------------------------
----------------------------------------
----------------------------------------
----------------------------------------
----------------------------------------
----------------------------------------
----------------------------------------
----------------------------------------
----------------------------------------
----------------------------------------
----------------------------------------
----------------------------------------
----------------------------------------
----------------------------------------
----------------------------------------
----------------------------------------
----------------------------------------
----------------------------------------
----------------------------------------
----------------------------------------
----------------------------------------
----------------------------------------
----------------------------------------
----------------------------------------
----------------------------------------
----------------------------------------
----------------------------------------
----------------------------------------
----------------------------------------
----------------------------------------
----------------------------------------
----------------------------------------
----------------------------------------
---------------------------
>Gohir.D08G189400|Gohir.D08G189400.1
----------------------------------------
----------------------------------------
----------------------------------------
----------------------------------------
----------------------------------------
----------------------------------------
----------------------------------------
----------------------------------------
----------------------------------------
----------------------------------------
----------------------------------------
----------------------------------------
----------------------------------------
----------------------------------------
----------------------------------------
----------------------------------------
----------------------------------------
----------------------------------------
----------------------------------------
----------------------------------------
----------------------------------------
----------------------------------------
----------------------------------------
----------------------------------------
----------------------------------------
----------------------------------------
----------------------------------------
----------------------------------------
----------------------------------------
----------------------------------------
----------------------------------------
----------------------------------------
-------------------------------------MNP
-RWDLKVHEVAESSFRRANHLFSCICDGSQKR--------
---------------------SNQEISLMAQDTVNGFRKL
LSLLDGSM----------------QSECKRIRKGPLPKSH
NVNP-------AELMDSPSFASQ-----------------
----------------------------------------
-----------------------SSI--CKPS-QPHILGQ
LVSPQFNQSNTRLIPR------------------------
----------------------------------------
----------------------------------------
---------------------NVVVLPNLIMG--------
-LHHSSTLPTMMPI--------------------------
----------------------------------------
----------------------------------FDKKLI
PWSSSEIVVP------------------------------
----------------------------------------
----------------------------------------
-------QDESCMLLSKRKIGV-----ESEEASTKCA--A
STGGCHCSKR------------------------------
---------------RKLRI----RKTIRVPAISNKPS--
----------------------------------------
----------DIPPDDHSWR--------KYGQK-------
--------------------PIKGSPY-------------
----------------------------------------
----------------------------------------
---------------------PRSYYKCSSTR--------
-----------------------GCPARKHVER-------
-----------------------CLEDPSMLVVT------
-YEGDHKHLRITFQAPSNVIV-------------------
----------------------------------------
----------------------------------------
----------------------------------------
----------------------------------------
----------------------------------------
----------------------------------------
----------------------------------------
----------------------------------------
----------------------------------------
----------------------------------------
----------------------------------------
----------------------------------------
----------------------------------------
----------------------------------------
----------------------------------------
----------------------------------------
----------------------------------------
----------------------------------------
----------------------------------------
----------------------------------------
----------------------------------------
----------------------------------------
----------------------------------------
----------------------------------------
----------------------------------------
----------------------------------------
----------------------------------------
----------------------------------------
----------------------------------------
----------------------------------------
----------------------------------------
----------------------------------------
----------------------------------------
----------------------------------------
----------------------------------------
----------------------------------------
----------------------------------------
----------------------------------------
---------------------------
>Gohir.A08G171100|Gohir.A08G171100.3
----------------------------------------
----------------------------------------
----------------------------------------
----------------------------------------
----------------------------------------
----------------------------------------
----------------------------------------
----------------------------------------
----------------------------------------
----------------------------------------
----------------------------------------
----------------------------------------
----------------------------------------
----------------------------------------
----------------------------------------
----------------------------------------
----------------------------------------
----------------------------------------
----------------------------------------
----------------------------------------
----------------------------------------
----------------------------------------
----------------------------------------
----------------------------------------
----------------------------------------
----------------------------------------
----------------------------------------
----------------------------------------
----------------------------------------
----------------------------------------
----------------------------------------
----------------------------------------
-------------------------------------MSP
-RWDLKVHEVAESSFRRANHLFSCICDGSQKR--------
---------------------SNQEISLMAQDTVNGFRKL
LSLLDGSM----------------QSECKRIRKGPLPKSH
NVNP-------AELMDSPSFASQ-----------------
----------------------------------------
-----------------------SSI--CKPS-QPHILGQ
FVSPQFNQSNTGLIPR------------------------
----------------------------------------
----------------------------------------
---------------------NVVVLPNLIMG--------
-LQHSSTLPTMMPM--------------------------
----------------------------------------
----------------------------------FDKKLI
PWSSSEIVVP------------------------------
----------------------------------------
----------------------------------------
-------QDESCMLLSKRKIGV-----GSEEASTKCA--A
STGGCHCSKR------------------------------
---------------RKLRI----KKTIRVPAISNKPS--
----------------------------------------
----------DIPPDDHSWR--------KYGQK-------
--------------------PIKGSPY-------------
----------------------------------------
----------------------------------------
---------------------PRSYYKCSSTR--------
-----------------------GCPARKHVER-------
-----------------------CLEDPSMLVVT------
-YEGDHKHSRITCQFPSNVIV-------------------
----------------------------------------
----------------------------------------
----------------------------------------
----------------------------------------
----------------------------------------
----------------------------------------
----------------------------------------
----------------------------------------
----------------------------------------
----------------------------------------
----------------------------------------
----------------------------------------
----------------------------------------
----------------------------------------
----------------------------------------
----------------------------------------
----------------------------------------
----------------------------------------
----------------------------------------
----------------------------------------
----------------------------------------
----------------------------------------
----------------------------------------
----------------------------------------
----------------------------------------
----------------------------------------
----------------------------------------
----------------------------------------
----------------------------------------
----------------------------------------
----------------------------------------
----------------------------------------
----------------------------------------
----------------------------------------
----------------------------------------
----------------------------------------
----------------------------------------
----------------------------------------
---------------------------
>Thecc.03G255900|Thecc.03G255900.1
----------------------------------------
----------------------------------------
----------------------------------------
----------------------------------------
----------------------------------------
----------------------------------------
----------------------------------------
----------------------------------------
----------------------------------------
----------------------------------------
----------------------------------------
----------------------------------------
----------------------------------------
----------------------------------------
----------------------------------------
----------------------------------------
----------------------------------------
----------------------------------------
----------------------------------------
----------------------------------------
----------------------------------------
----------------------------------------
----------------------------------------
----------------------------------------
----------------------------------------
----------------------------------------
----------------------------------------
----------------------------------------
----------------------------------------
----------------------------------------
----------------------------------------
----------------------------------------
---------------------------MTEASGVCVSMTP
-RWDSKVHEVAQSSFRRANHLFSCISDQSQKR--------
---------------------SIQEVSLMAQDAVNGFRKL
LTLLDGSR----------------GSDCKRIRKGPLPKSH
KVKP-------IEFMDSPNFAPQ-----------------
----------------------------------------
-----------------------SSG--YKSS-QPHIPRQ
SVSPQTNQSNTGLIPR------------------------
----------------------------------------
----------------------------------------
---------------------NVVVLPNSIMG--------
-LHQSSILPSISMFRLDAR-------------S-------
----------------------------------------
--------------------------------N-MDKKTI
PQSSSEILVS------------------------------
----------------------------------------
----------------------------------------
-------QDESCLFPSKRKVGT-----ESEEASTKCA--A
STGGCHCSKG------------------------------
---------------RKLRI----KKTVRVPAVSNKLS--
----------------------------------------
----------DIPPDDYSWR--------KYGQK-------
--------------------PIKGSPY-------------
----------------------------------------
----------------------------------------
---------------------PRSYYKCSSMR--------
-----------------------GCPARKHVER-------
-----------------------CLEDPTMLVVT------
-YEGDHKHSRITFQ-PSNVMV-------------------
----------------------------------------
----------------------------------------
----------------------------------------
----------------------------------------
----------------------------------------
----------------------------------------
----------------------------------------
----------------------------------------
----------------------------------------
----------------------------------------
----------------------------------------
----------------------------------------
----------------------------------------
----------------------------------------
----------------------------------------
----------------------------------------
----------------------------------------
----------------------------------------
----------------------------------------
----------------------------------------
----------------------------------------
----------------------------------------
----------------------------------------
----------------------------------------
----------------------------------------
----------------------------------------
----------------------------------------
----------------------------------------
----------------------------------------
----------------------------------------
----------------------------------------
----------------------------------------
----------------------------------------
----------------------------------------
----------------------------------------
----------------------------------------
----------------------------------------
----------------------------------------
---------------------------
>Potri.003G111900|Potri.003G111900.2
----------------------------------------
----------------------------------------
----------------------------------------
----------------------------------------
----------------------------------------
----------------------------------------
----------------------------------------
----------------------------------------
----------------------------------------
----------------------------------------
----------------------------------------
----------------------------------------
----------------------------------------
----------------------------------------
----------------------------------------
----------------------------------------
----------------------------------------
----------------------------------------
----------------------------------------
----------------------------------------
----------------------------------------
----------------------------------------
----------------------------------------
----------------------------------------
----------------------------------------
----------------------------------------
----------------------------------------
----------------------------------------
----------------------------------------
----------------------------------------
----------------------------------------
----------------------------------------
-------------------------------------MTP
-RWDFKIHEVAQSSFRHAHNLFSCISDKNQKR--------
---------------------SIQEVSLIAQDAVNEFRNL
VRILDDSE----------------QSDCKRIRKGPLPHAH
DINP-------VELMDSPNSVSK-----------------
----------------------------------------
-----------------------SSD--HNFS-QPNR--Q
LFPLQSILSTTSLTHVNTLNLYREKQKK------------
----------------------------------------
----------------------------------------
------------------SKDNVDVKNNLIMG--------
-LNHSPLQTSAYFLNSD-----------------------
----------------------------------------
----------------------------------GSGRIF
HHSSSEGLPS------------------------------
----------------------------------------
----------------------------------------
-------QDDSSIF-SKSKS-E-----ETSA---KCL--A
STGGCHCSKR------------------------------
---------------RKSRI----KKIIKVPALSTKLA--
----------------------------------------
----------DIPPDDHSWR--------KYGQK-------
--------------------PIKGSPY-------------
----------------------------------------
----------------------------------------
---------------------PRSYYKCSSKR--------
-----------------------GCPARKHVER-------
-----------------------SLEDPTMLVVA------
-YEGEHNHSKIAFQSPNMMLHI------------------
----------------------------------------
----------------------------------------
----------------------------------------
----------------------------------------
----------------------------------------
----------------------------------------
----------------------------------------
----------------------------------------
----------------------------------------
----------------------------------------
----------------------------------------
----------------------------------------
----------------------------------------
----------------------------------------
----------------------------------------
----------------------------------------
----------------------------------------
----------------------------------------
----------------------------------------
----------------------------------------
----------------------------------------
----------------------------------------
----------------------------------------
----------------------------------------
----------------------------------------
----------------------------------------
----------------------------------------
----------------------------------------
----------------------------------------
----------------------------------------
----------------------------------------
----------------------------------------
----------------------------------------
----------------------------------------
----------------------------------------
----------------------------------------
----------------------------------------
----------------------------------------
---------------------------
>Potri.001G121300|Potri.001G121300.1
----------------------------------------
----------------------------------------
----------------------------------------
----------------------------------------
----------------------------------------
----------------------------------------
----------------------------------------
----------------------------------------
----------------------------------------
----------------------------------------
----------------------------------------
----------------------------------------
----------------------------------------
----------------------------------------
----------------------------------------
----------------------------------------
----------------------------------------
----------------------------------------
----------------------------------------
----------------------------------------
----------------------------------------
----------------------------------------
----------------------------------------
----------------------------------------
----------------------------------------
----------------------------------------
----------------------------------------
----------------------------------------
----------------------------------------
----------------------------------------
----------------------------------------
----------------------------------------
---------------------------MKEASGVCVSMRP
-RQDFRVLEVAQSSFRQAHHLFSCISDQNQKR--------
---------------------SIQEVSLIAQDTVNEFRNL
VRLLDGSE----------------QSGCKRIRKGPLPHSH
DINP-------VELMDSPNSVSK-----------------
----------------------------------------
-----------------------SPH--HNFS-QPNR--Q
LFPLQSIQSTTSLIHANSIDLYREKQK-------------
----------------------------------------
----------------------------------------
------------------TKDNVDVKTNLILG--------
-FNLSLLQPSTSFSSLD-----------------------
----------------------------------------
----------------------------------GGGRII
HHSTSEILPS------------------------------
----------------------------------------
----------------------------------------
-------QDDASIS-SKSKSGA-----KSEE---KCL--A
STGGCHCSKR------------------------------
---------------RKLRI----KKVIKVPASSTKPA--
----------------------------------------
----------DIPPDDHYWR--------KYGQK-------
--------------------PIKGSPY-------------
----------------------------------------
----------------------------------------
---------------------PRSYYKCSSTR--------
-----------------------GCPARKHVER-------
-----------------------SLEDPTMLVVT------
-YEGEHNHSKIQSPNPDIMLHI------------------
----------------------------------------
----------------------------------------
----------------------------------------
----------------------------------------
----------------------------------------
----------------------------------------
----------------------------------------
----------------------------------------
----------------------------------------
----------------------------------------
----------------------------------------
----------------------------------------
----------------------------------------
----------------------------------------
----------------------------------------
----------------------------------------
----------------------------------------
----------------------------------------
----------------------------------------
----------------------------------------
----------------------------------------
----------------------------------------
----------------------------------------
----------------------------------------
----------------------------------------
----------------------------------------
----------------------------------------
----------------------------------------
----------------------------------------
----------------------------------------
----------------------------------------
----------------------------------------
----------------------------------------
----------------------------------------
----------------------------------------
----------------------------------------
----------------------------------------
----------------------------------------
---------------------------
>MD06G1062800|MD06G1062800
----------------------------------------
----------------------------------------
----------------------------------------
----------------------------------------
----------------------------------------
----------------------------------------
----------------------------------------
----------------------------------------
----------------------------------------
----------------------------------------
----------------------------------------
----------------------------------------
----------------------------------------
----------------------------------------
----------------------------------------
----------------------------------------
----------------------------------------
----------------------------------------
----------------------------------------
----------------------------------------
----------------------------------------
----------------------------------------
----------------------------------------
----------------------------------------
----------------------------------------
----------------------------------------
----------------------------------------
----------------------------------------
----------------------------------------
----------------------------------------
----------------------------------------
----------------------------------------
---------------------------MERESGVCLSRNP
-GMDFTIHEVAQSSLKHAHRLFGCISEKKHKR--------
---------------------SAQEVSLFAQDAVNEFRKL
LTLLDGSI----------------LSNQKRIRRGPLPESH
GINQ-------VELLES-HHPCL-----------------
----------------------------------------
-----------------------GFR--QLFS-NTHQS-D
HVAANVIRSNGFSMGRERKPSLALQQGH------------
----------------------------------------
----------------------------------------
------------------CETSVVLPNNLIMG--------
-LNQFSQKPSTSLISMDGS-------------S-------
----------------------------------------
--------------------------------INTQTWMI
HYSSSELFAS------------------------------
----------------------------------------
----------------------------------------
-------RDSDSMFSSKKKCEE-----ASTR----CL--A
STGGCHCSKR------------------------------
---------------RKLRI----KRRIRVPAVSNKLA--
----------------------------------------
----------DIPPDDYSWR--------KYGQK-------
--------------------PIKGSPY-------------
----------------------------------------
----------------------------------------
---------------------PRSYYKCSCVR--------
-----------------------GCPARKHVER-------
-----------------------CLEDPNMLVVT------
-YEGNHQHPRFTFQAPSVAI--------------------
----------------------------------------
----------------------------------------
----------------------------------------
----------------------------------------
----------------------------------------
----------------------------------------
----------------------------------------
----------------------------------------
----------------------------------------
----------------------------------------
----------------------------------------
----------------------------------------
----------------------------------------
----------------------------------------
----------------------------------------
----------------------------------------
----------------------------------------
----------------------------------------
----------------------------------------
----------------------------------------
----------------------------------------
----------------------------------------
----------------------------------------
----------------------------------------
----------------------------------------
----------------------------------------
----------------------------------------
----------------------------------------
----------------------------------------
----------------------------------------
----------------------------------------
----------------------------------------
----------------------------------------
----------------------------------------
----------------------------------------
----------------------------------------
----------------------------------------
----------------------------------------
---------------------------
>Caril.11G147500|Caril.11G147500.1
----------------------------------------
----------------------------------------
----------------------------------------
----------------------------------------
----------------------------------------
----------------------------------------
----------------------------------------
----------------------------------------
----------------------------------------
----------------------------------------
----------------------------------------
----------------------------------------
----------------------------------------
----------------------------------------
----------------------------------------
----------------------------------------
----------------------------------------
----------------------------------------
----------------------------------------
----------------------------------------
----------------------------------------
----------------------------------------
----------------------------------------
----------------------------------------
----------------------------------------
----------------------------------------
----------------------------------------
----------------------------------------
----------------------------------------
----------------------------------------
----------------------------------------
----------------------------------------
---------------------------MEKASGVCVSMTP
-RSDFKIHEVAQNSFRHVYHLLSCISGKNLKKI-------
---------------------SIEEIIPIAEATENEFRKL
LTLLEGSV----------------SSPFRSIKKGPLPNYH
GIKL-------VELMDSPNFMPQ-----------------
----------------------------------------
-----------------------DFS--YNSTPVPCMVRE
LFPLHSDQLVYALIQSDNIKLYSDKQ--------------
----------------------------------------
----------------------------------------
---------------------NYKALQQCYSK--------
-INFTPIKSIMRLNGLSKL-------------IS----MD
----------------------------------------
--------------------------------GSINKQTI
YCSSLEVLAS------------------------------
----------------------------------------
----------------------------------------
-------RNEHSLLSSMGKFGV-----KSEAS-TRFV--A
STNGSHCSKR------------------------------
---------------WKLRI----KRTIRVPAFSNKLA--
----------------------------------------
----------NIPPADYP----------------------
----------------------------------------
----------------------------------------
----------------------------------------
----------------------------------------
----------------------------------------
----------------------------------------
----------------------------------------
----------------------------------------
----------------------------------------
----------------------------------------
----------------------------------------
----------------------------------------
----------------------------------------
----------------------------------------
----------------------------------------
----------------------------------------
----------------------------------------
----------------------------------------
----------------------------------------
----------------------------------------
----------------------------------------
----------------------------------------
----------------------------------------
----------------------------------------
----------------------------------------
----------------------------------------
----------------------------------------
----------------------------------------
----------------------------------------
----------------------------------------
----------------------------------------
----------------------------------------
----------------------------------------
----------------------------------------
----------------------------------------
----------------------------------------
----------------------------------------
----------------------------------------
----------------------------------------
----------------------------------------
----------------------------------------
----------------------------------------
----------------------------------------
----------------------------------------
----------------------------------------
---------------------------
>VIT_202s0154g00210|VIT_202s0154g00210.1
----------------------------------------
----------------------------------------
----------------------------------------
----------------------------------------
----------------------------------------
----------------------------------------
----------------------------------------
----------------------------------------
----------------------------------------
----------------------------------------
----------------------------------------
----------------------------------------
----------------------------------------
----------------------------------------
----------------------------------------
----------------------------------------
----------------------------------------
----------------------------------------
----------------------------------------
----------------------------------------
----------------------------------------
----------------------------------------
----------------------------------------
----------------------------------------
----------------------------------------
----------------------------------------
----------------------------------------
----------------------------------------
----------------------------------------
----------------------------------------
----------------------------------------
----------------------------------------
----------------------------------------
----------------------------------------
----------------------------------------
----------------------------------------
----------------------------------------
----------------------------------------
----------------------------------------
----------------------------------------
----------------------------------------
----------------------------------------
----------------------------------------
----------------------------------------
----------------------------------------
----------------------------------------
----------------------------------------
----------------------------------------
----------------------------------------
------------------MC--------------------
----------------------------------------
---------------RKLRI----KRSFKVPAISNKLA--
----------------------------------------
----------DIPPDDFSWR--------KYGQK-------
--------------------PIKGSPH-------------
----------------------------------------
----------------------------------------
---------------------PR-YFDVLPTF--------
-----------------------SSCYQDPFR--------
------------------------LAIHYFMVVS------
-FHSPISKFIICGTLFCLLHLGSSIHIFLFLDLT------
----------------------------------------
----------------------------------------
----------------------------------------
----------------------------------------
----------------------------------------
----------------------------------------
----------------------------------------
----------------------------------------
----------------------------------------
----------------------------------------
----------------------------------------
----------------------------------------
----------------------------------------
----------------------------------------
----------------------------------------
----------------------------------------
----------------------------------------
----------------------------------------
----------------------------------------
----------------------------------------
----------------------------------------
----------------------------------------
----------------------------------------
----------------------------------------
----------------------------------------
----------------------------------------
----------------------------------------
----------------------------------------
----------------------------------------
----------------------------------------
----------------------------------------
----------------------------------------
----------------------------------------
----------------------------------------
----------------------------------------
----------------------------------------
----------------------------------------
----------------------------------------
---------------------------
>VIT_200s2547g00010|VIT_200s2547g00010.1
----------------------------------------
----------------------------------------
----------------------------------------
----------------------------------------
----------------------------------------
----------------------------------------
----------------------------------------
----------------------------------------
----------------------------------------
----------------------------------------
----------------------------------------
----------------------------------------
----------------------------------------
----------------------------------------
----------------------------------------
----------------------------------------
----------------------------------------
----------------------------------------
----------------------------------------
----------------------------------------
----------------------------------------
----------------------------------------
----------------------------------------
----------------------------------------
----------------------------------------
----------------------------------------
----------------------------------------
----------------------------------------
----------------------------------------
----------------------------------------
----------------------------------------
----------------------------------------
---------------------------MNEASGVCVSMTP
VRWDFKIHEVAQSGFRYAHHLLTCISDQAQAT--------
---------------------KTQEVNFIAQEALTEFRKL
LTLLD--E----------------ERDYKRIRKGPLLNSG
HISP-------VEWMDSPSPLSQ-----------------
----------------------------------------
-----------------------SHG--CNAI-QPSMVKQ
LIPLQNTQSSTAFFPTNGFNLYREKQNLALQRCY------
----------------------------------------
----------------------------------------
------------------SESNLAVPNNSIIG--------
-LNFP-QKSAISLISMDGS-------------S-------
----------------------------------------
----------------------------------IEEQTI
RYSSSEILAS------------------------------
----------------------------------------
----------------------------------------
-------RYD----SSKRKCGA-----KSEEESMRCV--A
STGGCHCTKK------------------------------
---------------RKLRI----KRSFKVPAISNKLA--
----------------------------------------
----------DIPPDDFSWR--------KYGQK-------
--------------------PIKGSPH-------------
----------------------------------------
----------------------------------------
---------------------PR-YFDVLPTF--------
-----------------------SSCCQDPFR--------
------------------------LAIHYFMVVS------
-FHSPISKFIICGTLFCLLHLGSS----------------
----------------------------------------
----------------------------------------
----------------------------------------
----------------------------------------
----------------------------------------
----------------------------------------
----------------------------------------
----------------------------------------
----------------------------------------
----------------------------------------
----------------------------------------
----------------------------------------
----------------------------------------
----------------------------------------
----------------------------------------
----------------------------------------
----------------------------------------
----------------------------------------
----------------------------------------
----------------------------------------
----------------------------------------
----------------------------------------
----------------------------------------
----------------------------------------
----------------------------------------
----------------------------------------
----------------------------------------
----------------------------------------
----------------------------------------
----------------------------------------
----------------------------------------
----------------------------------------
----------------------------------------
----------------------------------------
----------------------------------------
----------------------------------------
----------------------------------------
----------------------------------------
---------------------------
>Nycol.L00803|Nycol.L00803.1
----------------------------------------
----------------------------------------
----------------------------------------
----------------------------------------
----------------------------------------
----------------------------------------
----------------------------------------
----------------------------------------
----------------------------------------
----------------------------------------
----------------------------------------
----------------------------------------
----------------------------------------
----------------------------------------
----------------------------------------
----------------------------------------
----------------------------------------
----------------------------------------
----------------------------------------
----------------------------------------
----------------------------------------
----------------------------------------
----------------------------------------
----------------------------------------
----------------------------------------
----------------------------------------
----------------------------------------
----------------------------------------
----------------------------------------
----------------------------------------
----------------------------------------
-----------------------------MRLRGWEPLLV
VCCFWYLNNLPRLNCWDRINYIEGFSLFTMGTLDLRASTS
PDYNSDIFEVAQSGIRLTNVLITCISSQG-----------
---------------------GVENLGAVAEDAVTKFREL
ISLLD-------------------MLACKHIKKGPLLNQR
HVNP-------SIFLDRQEFSTP-----------------
----------------------------------------
-----------------------AQPLPANLTSSSTTAPQ
FRVSAFSHDTHPLHLG------------------------
----------------------------------------
----------------------------------------
-------------------FSSWQLRHGSVGG--------
-AKTLDAVGSVISSMVANG-------------AP------
----------------------------------------
---------------------------------AVRRKFF
QYDQIGTSHS------------------------------
----------------------------------------
----------------------------------------
---------GFPLYSSMGKFVE-----KVGEVGGKCA--P
TPGACHCSRR------------------------------
---------------KRLRK----KRVIRVPAVSSRLA--
----------------------------------------
----------DIPADDYTWR--------KYGQK-------
--------------------PIKGSSH-------------
----------------------------------------
----------------------------------------
---------------------PRSYYKCSSLR--------
-----------------------GCPARKHVER-------
-----------------------CSQDPTMLIIT------
-YEGDHSHAIL-----------------------------
----------------------------------------
----------------------------------------
----------------------------------------
----------------------------------------
----------------------------------------
----------------------------------------
----------------------------------------
----------------------------------------
----------------------------------------
----------------------------------------
----------------------------------------
----------------------------------------
----------------------------------------
----------------------------------------
----------------------------------------
----------------------------------------
----------------------------------------
----------------------------------------
----------------------------------------
----------------------------------------
----------------------------------------
----------------------------------------
----------------------------------------
----------------------------------------
----------------------------------------
----------------------------------------
----------------------------------------
----------------------------------------
----------------------------------------
----------------------------------------
----------------------------------------
----------------------------------------
----------------------------------------
----------------------------------------
----------------------------------------
----------------------------------------
----------------------------------------
----------------------------------------
---------------------------
>Po_ami018458|Po_ami018458-T1
----------------------------------------
----------------------------------------
----------------------------------------
----------------------------------------
----------------------------------------
----------------------------------------
----------------------------------------
----------------------------------------
----------------------------------------
----------------------------------------
----------------------------------------
----------------------------------------
----------------------------------------
----------------------------------------
----------------------------------------
----------------------------------------
----------------------------------------
----------------------------------------
----------------------------------------
----------------------------------------
----------------------------------------
----------------------------------------
----------------------------------------
----------------------------------------
----------------------------------------
----------------------------------------
----------------------------------------
----------------------------------------
----------------------------------------
----------------------------------------
----------------------------------------
----------------------------------------
---------------------------------------M
ALEEKQVSEVIQKGLTYAHQFISSISDQTQPRH-------
---------------------TLEESSLIAHEAIKELKKF
VTLLEDSA----------------LKNRTKFRQGPVARVR
GVSP-------KQMLDPALAPTL-----------------
----------------------------------------
-----------------------NPPAPTLSPSAPILNQL
VVPVSSVPAATKELS-------------------------
----------------------------------------
----------------------------------------
----------------------FGKGGGSIIK--------
-MSFSNPVLS------------------------------
----------------------------------------
----------------------------------LDGSTT
SSKQQMVMQN------------------------------
----------------------------------------
----------------------------------------
---------------SFSGVLT-----FSGDTSTKCA--S
SSRTCHCSRK------------------------------
---------------RKRRE----KRRIKVPAISDKIA--
----------------------------------------
----------DIPSDDHCWR--------KYGQK-------
--------------------PIKGSPH-------------
----------------------------------------
----------------------------------------
---------------------PRSYYKCSTCK--------
-----------------------GCPARKQVER-------
-----------------------CLEDPSMLVVT------
-YEGEHSHSSFTFPYPTITF--------------------
----------------------------------------
----------------------------------------
----------------------------------------
----------------------------------------
----------------------------------------
----------------------------------------
----------------------------------------
----------------------------------------
----------------------------------------
----------------------------------------
----------------------------------------
----------------------------------------
----------------------------------------
----------------------------------------
----------------------------------------
----------------------------------------
----------------------------------------
----------------------------------------
----------------------------------------
----------------------------------------
----------------------------------------
----------------------------------------
----------------------------------------
----------------------------------------
----------------------------------------
----------------------------------------
----------------------------------------
----------------------------------------
----------------------------------------
----------------------------------------
----------------------------------------
----------------------------------------
----------------------------------------
----------------------------------------
----------------------------------------
----------------------------------------
----------------------------------------
----------------------------------------
---------------------------
>Barbu.2G345600|Barbu.2G345600.1
----------------------------------------
----------------------------------------
----------------------------------------
----------------------------------------
----------------------------------------
----------------------------------------
----------------------------------------
[truncated: 8,968,597 more chars]
