# Supplementary material for: Evolution of the WRKY Family in Angiosperms and Functional Diversity under Environmental Stress
Source: Int J Mol Sci. 2024 Mar 21;25(6):3551. doi: 10.3390/ijms25063551 (PMC10971295; doi:10.3390/ijms25063551)
Supplement: Supplementary file 1 [file ijms-25-03551-s001.zip › data.S2.24-species-WRKY-proteins.tree]

#NEXUS
begin taxa;
	dimensions ntax=2274;
	taxlabels
	'AT1G06740|AT1G06740.1'
	'AT1G13960|AT1G13960.1'
	'AT1G18860|AT1G18860.1'
	'AT1G29280|AT1G29280.1'
	'AT1G29860|AT1G29860.1'
	'AT1G30650|AT1G30650.1'
	'AT1G55600|AT1G55600.1'
	'AT1G62300|AT1G62300.1'
	'AT1G64000|AT1G64000.1'
	'AT1G64140|AT1G64140.1'
	'AT1G66550|AT1G66550.1'
	'AT1G66560|AT1G66560.1'
	'AT1G66600|AT1G66600.1'
	'AT1G68150|AT1G68150.1'
	'AT1G69310|AT1G69310.2'
	'AT1G69810|AT1G69810.1'
	'AT1G80590|AT1G80590.1'
	'AT1G80840|AT1G80840.1'
	'AT2G03340|AT2G03340.1'
	'AT2G04880|AT2G04880.1'
	'AT2G17050|AT2G17050.2'
	'AT2G21900|AT2G21900.1'
	'AT2G23320|AT2G23320.1'
	'AT2G24570|AT2G24570.1'
	'AT2G25000|AT2G25000.1'
	'AT2G30250|AT2G30250.1'
	'AT2G30590|AT2G30590.1'
	'AT2G34830|AT2G34830.2'
	'AT2G37260|AT2G37260.1'
	'AT2G38470|AT2G38470.1'
	'AT2G40740|AT2G40740.3'
	'AT2G40750|AT2G40750.1'
	'AT2G44745|AT2G44745.1'
	'AT2G46130|AT2G46130.1'
	'AT2G46400|AT2G46400.1'
	'AT2G47260|AT2G47260.1'
	'AT3G01080|AT3G01080.2'
	'AT3G01970|AT3G01970.1'
	'AT3G04670|AT3G04670.1'
	'AT3G22170|AT3G22170.2'
	'AT3G32090|AT3G32090.1'
	'AT3G51560|AT3G51560.1'
	'AT3G56390|AT3G56390.1'
	'AT3G56400|AT3G56400.1'
	'AT3G58710|AT3G58710.1'
	'AT3G62340|AT3G62340.1'
	'AT4G01250|AT4G01250.1'
	'AT4G01720|AT4G01720.1'
	'AT4G04450|AT4G04450.1'
	'AT4G11070|AT4G11070.1'
	'AT4G12020|AT4G12020.2'
	'AT4G18170|AT4G18170.1'
	'AT4G19520|AT4G19520.1'
	'AT4G22070|AT4G22070.1'
	'AT4G23550|AT4G23550.1'
	'AT4G23810|AT4G23810.1'
	'AT4G24240|AT4G24240.1'
	'AT4G26440|AT4G26440.1'
	'AT4G26640|AT4G26640.2'
	'AT4G30935|AT4G30935.1'
	'AT4G31550|AT4G31550.1'
	'AT4G31800|AT4G31800.1'
	'AT4G31805|AT4G31805.1'
	'AT4G39410|AT4G39410.1'
	'AT5G01900|AT5G01900.1'
	'AT5G07100|AT5G07100.1'
	'AT5G13080|AT5G13080.1'
	'AT5G15130|AT5G15130.1'
	'AT5G22570|AT5G22570.1'
	'AT5G24110|AT5G24110.1'
	'AT5G26170|AT5G26170.1'
	'AT5G28650|AT5G28650.1'
	'AT5G41570|AT5G41570.1'
	'AT5G43290|AT5G43290.1'
	'AT5G45050|AT5G45050.1'
	'AT5G45210|AT5G45210.4'
	'AT5G45260|AT5G45260.1'
	'AT5G46310|AT5G46310.1'
	'AT5G46350|AT5G46350.1'
	'AT5G49520|AT5G49520.1'
	'AT5G52830|AT5G52830.1'
	'AT5G56270|AT5G56270.1'
	'AT5G64810|AT5G64810.1'
	'Barbu.1G009700|Barbu.1G009700.1'
	'Barbu.1G104400|Barbu.1G104400.1'
	'Barbu.1G114700|Barbu.1G114700.1'
	'Barbu.1G117700|Barbu.1G117700.1'
	'Barbu.1G117800|Barbu.1G117800.1'
	'Barbu.1G117900|Barbu.1G117900.1'
	'Barbu.1G118000|Barbu.1G118000.1'
	'Barbu.1G118100|Barbu.1G118100.1'
	'Barbu.1G118200|Barbu.1G118200.1'
	'Barbu.1G162000|Barbu.1G162000.1'
	'Barbu.1G171000|Barbu.1G171000.1'
	'Barbu.1G172300|Barbu.1G172300.1'
	'Barbu.1G181500|Barbu.1G181500.1'
	'Barbu.1G207400|Barbu.1G207400.1'
	'Barbu.1G212700|Barbu.1G212700.1'
	'Barbu.1G224400|Barbu.1G224400.1'
	'Barbu.1G226000|Barbu.1G226000.1'
	'Barbu.1G226900|Barbu.1G226900.1'
	'Barbu.1G252900|Barbu.1G252900.1'
	'Barbu.1G309400|Barbu.1G309400.1'
	'Barbu.1G340600|Barbu.1G340600.1'
	'Barbu.1G378700|Barbu.1G378700.1'
	'Barbu.1G378800|Barbu.1G378800.1'
	'Barbu.1G381200|Barbu.1G381200.1'
	'Barbu.2G162300|Barbu.2G162300.1'
	'Barbu.2G173200|Barbu.2G173200.1'
	'Barbu.2G215700|Barbu.2G215700.1'
	'Barbu.2G245300|Barbu.2G245300.1'
	'Barbu.2G260400|Barbu.2G260400.1'
	'Barbu.2G302500|Barbu.2G302500.1'
	'Barbu.2G314700|Barbu.2G314700.1'
	'Barbu.2G316000|Barbu.2G316000.1'
	'Barbu.2G345600|Barbu.2G345600.1'
	'Barbu.2G399400|Barbu.2G399400.1'
	'Barbu.3G079400|Barbu.3G079400.1'
	'Barbu.3G092800|Barbu.3G092800.1'
	'Barbu.3G234400|Barbu.3G234400.1'
	'Barbu.3G237500|Barbu.3G237500.1'
	'Barbu.3G267600|Barbu.3G267600.1'
	'Barbu.3G292100|Barbu.3G292100.1'
	'Barbu.4G038100|Barbu.4G038100.1'
	'Barbu.4G103400|Barbu.4G103400.1'
	'Barbu.4G127800|Barbu.4G127800.1'
	'Barbu.4G248300|Barbu.4G248300.1'
	'Barbu.4G296100|Barbu.4G296100.1'
	'Barbu.5G022400|Barbu.5G022400.1'
	'Barbu.5G032400|Barbu.5G032400.1'
	'Barbu.5G085200|Barbu.5G085200.1'
	'Barbu.5G125200|Barbu.5G125200.1'
	'Barbu.5G125400|Barbu.5G125400.1'
	'Barbu.5G231100|Barbu.5G231100.1'
	'Barbu.5G303500|Barbu.5G303500.1'
	'Barbu.5G333100|Barbu.5G333100.1'
	'Barbu.5G361700|Barbu.5G361700.1'
	'Barbu.5G361800|Barbu.5G361800.1'
	'Barbu.5G397200|Barbu.5G397200.1'
	'Barbu.5G440400|Barbu.5G440400.1'
	'Barbu.5G540200|Barbu.5G540200.1'
	'Barbu.5G540300|Barbu.5G540300.1'
	'Barbu.5G540400|Barbu.5G540400.1'
	'Barbu.5G540500|Barbu.5G540500.1'
	'Barbu.5G552500|Barbu.5G552500.1'
	'Barbu.5G553300|Barbu.5G553300.1'
	'Barbu.6G011900|Barbu.6G011900.1'
	'Barbu.6G070100|Barbu.6G070100.1'
	'Barbu.6G079800|Barbu.6G079800.1'
	'Barbu.6G235800|Barbu.6G235800.1'
	'Barbu.7G020000|Barbu.7G020000.1'
	'Barbu.7G050200|Barbu.7G050200.1'
	'Barbu.7G144300|Barbu.7G144300.1'
	'Barbu.7G247600|Barbu.7G247600.1'
	'Barbu.8G014100|Barbu.8G014100.1'
	'Barbu.8G014500|Barbu.8G014500.1'
	'Barbu.8G021400|Barbu.8G021400.1'
	'Barbu.8G024400|Barbu.8G024400.1'
	'Barbu.8G026900|Barbu.8G026900.1'
	'Barbu.8G051100|Barbu.8G051100.1'
	'Barbu.8G058600|Barbu.8G058600.1'
	'Barbu.8G091900|Barbu.8G091900.1'
	'Barbu.8G092000|Barbu.8G092000.1'
	'Barbu.8G094300|Barbu.8G094300.1'
	'Barbu.8G167100|Barbu.8G167100.1'
	'Barbu.8G167200|Barbu.8G167200.1'
	'Barbu.8G190100|Barbu.8G190100.1'
	'Barbu.9G053600|Barbu.9G053600.1'
	'Barbu.9G128700|Barbu.9G128700.1'
	'Barbu.9G179700|Barbu.9G179700.1'
	'Barbu.9G212100|Barbu.9G212100.1'
	'Barbu.9G216200|Barbu.9G216200.1'
	'Barbu.J043600|Barbu.J043600.1'
	'Barbu.J055600|Barbu.J055600.1'
	'Bradi1g01058|Bradi1g01058.4'
	'Bradi1g02327|Bradi1g02327.1'
	'Bradi1g05346|Bradi1g05346.1'
	'Bradi1g07970|Bradi1g07970.1'
	'Bradi1g08106|Bradi1g08106.4'
	'Bradi1g09170|Bradi1g09170.2'
	'Bradi1g13207|Bradi1g13207.1'
	'Bradi1g14300|Bradi1g14300.4'
	'Bradi1g16120|Bradi1g16120.4'
	'Bradi1g17660|Bradi1g17660.1'
	'Bradi1g22680|Bradi1g22680.2'
	'Bradi1g23340|Bradi1g23340.1'
	'Bradi1g30870|Bradi1g30870.1'
	'Bradi1g39472|Bradi1g39472.1'
	'Bradi1g47690|Bradi1g47690.2'
	'Bradi1g48770|Bradi1g48770.3'
	'Bradi1g51030|Bradi1g51030.1'
	'Bradi1g59180|Bradi1g59180.2'
	'Bradi1g63220|Bradi1g63220.1'
	'Bradi1g63910|Bradi1g63910.1'
	'Bradi1g73236|Bradi1g73236.1'
	'Bradi2g00280|Bradi2g00280.1'
	'Bradi2g05234|Bradi2g05234.2'
	'Bradi2g05500|Bradi2g05500.1'
	'Bradi2g05510|Bradi2g05510.3'
	'Bradi2g08620|Bradi2g08620.1'
	'Bradi2g11170|Bradi2g11170.2'
	'Bradi2g15360|Bradi2g15360.1'
	'Bradi2g15405|Bradi2g15405.1'
	'Bradi2g15872|Bradi2g15872.2'
	'Bradi2g15877|Bradi2g15877.1'
	'Bradi2g16150|Bradi2g16150.1'
	'Bradi2g16357|Bradi2g16357.2'
	'Bradi2g18530|Bradi2g18530.1'
	'Bradi2g19070|Bradi2g19070.1'
	'Bradi2g22230|Bradi2g22230.1'
	'Bradi2g22241|Bradi2g22241.1'
	'Bradi2g22440|Bradi2g22440.1'
	'Bradi2g30695|Bradi2g30695.1'
	'Bradi2g30800|Bradi2g30800.2'
	'Bradi2g33540|Bradi2g33540.1'
	'Bradi2g42023|Bradi2g42023.1'
	'Bradi2g44035|Bradi2g44035.1'
	'Bradi2g44090|Bradi2g44090.1'
	'Bradi2g44270|Bradi2g44270.1'
	'Bradi2g45480|Bradi2g45480.1'
	'Bradi2g45900|Bradi2g45900.1'
	'Bradi2g48090|Bradi2g48090.1'
	'Bradi2g48907|Bradi2g48907.1'
	'Bradi2g49020|Bradi2g49020.1'
	'Bradi2g49906|Bradi2g49906.1'
	'Bradi2g53486|Bradi2g53486.1'
	'Bradi2g53495|Bradi2g53495.1'
	'Bradi2g53497|Bradi2g53497.1'
	'Bradi2g53510|Bradi2g53510.2'
	'Bradi2g53520|Bradi2g53520.1'
	'Bradi2g53760|Bradi2g53760.1'
	'Bradi2g54720|Bradi2g54720.2'
	'Bradi2g62131|Bradi2g62131.1'
	'Bradi3g06070|Bradi3g06070.1'
	'Bradi3g09810|Bradi3g09810.1'
	'Bradi3g18580|Bradi3g18580.1'
	'Bradi3g19640|Bradi3g19640.1'
	'Bradi3g34567|Bradi3g34567.4'
	'Bradi3g34850|Bradi3g34850.1'
	'Bradi3g39340|Bradi3g39340.2'
	'Bradi3g50360|Bradi3g50360.1'
	'Bradi3g52420|Bradi3g52420.1'
	'Bradi3g57710|Bradi3g57710.1'
	'Bradi4g01950|Bradi4g01950.1'
	'Bradi4g02680|Bradi4g02680.3'
	'Bradi4g06690|Bradi4g06690.1'
	'Bradi4g09886|Bradi4g09886.3'
	'Bradi4g19060|Bradi4g19060.1'
	'Bradi4g25717|Bradi4g25717.1'
	'Bradi4g28280|Bradi4g28280.1'
	'Bradi4g30360|Bradi4g30360.1'
	'Bradi4g30372|Bradi4g30372.1'
	'Bradi4g33370|Bradi4g33370.2'
	'Bradi4g44342|Bradi4g44342.1'
	'Bradi4g44350|Bradi4g44350.1'
	'Bradi4g44360|Bradi4g44360.1'
	'Bradi4g44370|Bradi4g44370.2'
	'Bradi4g45290|Bradi4g45290.6'
	'Bradi5g04817|Bradi5g04817.1'
	'Bradi5g13090|Bradi5g13090.2'
	'Bradi5g17395|Bradi5g17395.2'
	'Bradi5g20290|Bradi5g20290.2'
	'Bradi5g20700|Bradi5g20700.1'
	'CKAN_00118300|CKAN_00118300'
	'CKAN_00119600|CKAN_00119600'
	'CKAN_00123500|CKAN_00123500'
	'CKAN_00283900|CKAN_00283900'
	'CKAN_00363600|CKAN_00363600'
	'CKAN_00383000|CKAN_00383000'
	'CKAN_00384800|CKAN_00384800'
	'CKAN_00384900|CKAN_00384900'
	'CKAN_00523300|CKAN_00523300'
	'CKAN_00608100|CKAN_00608100'
	'CKAN_00713300|CKAN_00713300'
	'CKAN_00734900|CKAN_00734900'
	'CKAN_00735900|CKAN_00735900'
	'CKAN_00751700|CKAN_00751700'
	'CKAN_00761600|CKAN_00761600'
	'CKAN_00761700|CKAN_00761700'
	'CKAN_00860600|CKAN_00860600'
	'CKAN_00883800|CKAN_00883800'
	'CKAN_00886500|CKAN_00886500'
	'CKAN_00894900|CKAN_00894900'
	'CKAN_00914600|CKAN_00914600'
	'CKAN_00914700|CKAN_00914700'
	'CKAN_00960800|CKAN_00960800'
	'CKAN_00967300|CKAN_00967300'
	'CKAN_00981400|CKAN_00981400'
	'CKAN_00993900|CKAN_00993900'
	'CKAN_01000500|CKAN_01000500'
	'CKAN_01049000|CKAN_01049000'
	'CKAN_01059100|CKAN_01059100'
	'CKAN_01089600|CKAN_01089600'
	'CKAN_01129600|CKAN_01129600'
	'CKAN_01129800|CKAN_01129800'
	'CKAN_01169700|CKAN_01169700'
	'CKAN_01173900|CKAN_01173900'
	'CKAN_01174000|CKAN_01174000'
	'CKAN_01200000|CKAN_01200000'
	'CKAN_01304800|CKAN_01304800'
	'CKAN_01426000|CKAN_01426000'
	'CKAN_01464700|CKAN_01464700'
	'CKAN_01498400|CKAN_01498400'
	'CKAN_01598000|CKAN_01598000'
	'CKAN_01627500|CKAN_01627500'
	'CKAN_01643600|CKAN_01643600'
	'CKAN_01685300|CKAN_01685300'
	'CKAN_01770800|CKAN_01770800'
	'CKAN_01808900|CKAN_01808900'
	'CKAN_01814300|CKAN_01814300'
	'CKAN_01825000|CKAN_01825000'
	'CKAN_01846000|CKAN_01846000'
	'CKAN_02027400|CKAN_02027400'
	'CKAN_02027900|CKAN_02027900'
	'CKAN_02030200|CKAN_02030200'
	'CKAN_02030300|CKAN_02030300'
	'CKAN_02062800|CKAN_02062800'
	'CKAN_02207500|CKAN_02207500'
	'CKAN_02239200|CKAN_02239200'
	'CKAN_02241600|CKAN_02241600'
	'CKAN_02357800|CKAN_02357800'
	'CKAN_02362800|CKAN_02362800'
	'CKAN_02373100|CKAN_02373100'
	'CKAN_02385000|CKAN_02385000'
	'CKAN_02386200|CKAN_02386200'
	'CKAN_02441200|CKAN_02441200'
	'CKAN_02447600|CKAN_02447600'
	'CKAN_02457800|CKAN_02457800'
	'CKAN_02487500|CKAN_02487500'
	'CKAN_02509800|CKAN_02509800'
	'CKAN_02548900|CKAN_02548900'
	'CKAN_02553900|CKAN_02553900'
	'CKAN_02569200|CKAN_02569200'
	'CKAN_02677300|CKAN_02677300'
	'CKAN_02687100|CKAN_02687100'
	'CKAN_02715600|CKAN_02715600'
	'Caril.01G013000|Caril.01G013000.1'
	'Caril.01G062000|Caril.01G062000.1'
	'Caril.01G063400|Caril.01G063400.1'
	'Caril.01G068800|Caril.01G068800.1'
	'Caril.01G088500|Caril.01G088500.1'
	'Caril.01G124200|Caril.01G124200.1'
	'Caril.01G132000|Caril.01G132000.1'
	'Caril.01G251400|Caril.01G251400.1'
	'Caril.01G304600|Caril.01G304600.1'
	'Caril.01G304700|Caril.01G304700.1'
	'Caril.02G007500|Caril.02G007500.1'
	'Caril.02G035200|Caril.02G035200.1'
	'Caril.02G036000|Caril.02G036000.1'
	'Caril.02G074200|Caril.02G074200.1'
	'Caril.02G161800|Caril.02G161800.1'
	'Caril.02G199400|Caril.02G199400.1'
	'Caril.03G014700|Caril.03G014700.1'
	'Caril.03G051000|Caril.03G051000.1'
	'Caril.03G126200|Caril.03G126200.1'
	'Caril.03G127600|Caril.03G127600.1'
	'Caril.03G151800|Caril.03G151800.1'
	'Caril.03G184000|Caril.03G184000.1'
	'Caril.03G249900|Caril.03G249900.1'
	'Caril.04G014100|Caril.04G014100.1'
	'Caril.04G018500|Caril.04G018500.1'
	'Caril.04G037300|Caril.04G037300.1'
	'Caril.04G088900|Caril.04G088900.1'
	'Caril.04G090000|Caril.04G090000.1'
	'Caril.04G112900|Caril.04G112900.1'
	'Caril.04G180500|Caril.04G180500.1'
	'Caril.04G194200|Caril.04G194200.1'
	'Caril.05G043400|Caril.05G043400.1'
	'Caril.05G109000|Caril.05G109000.1'
	'Caril.05G128400|Caril.05G128400.1'
	'Caril.05G130400|Caril.05G130400.1'
	'Caril.05G140100|Caril.05G140100.1'
	'Caril.05G254100|Caril.05G254100.1'
	'Caril.05G257500|Caril.05G257500.1'
	'Caril.06G007000|Caril.06G007000.1'
	'Caril.06G082300|Caril.06G082300.1'
	'Caril.06G089600|Caril.06G089600.1'
	'Caril.06G091500|Caril.06G091500.1'
	'Caril.06G106000|Caril.06G106000.1'
	'Caril.06G151300|Caril.06G151300.1'
	'Caril.07G117000|Caril.07G117000.1'
	'Caril.07G118300|Caril.07G118300.1'
	'Caril.07G124500|Caril.07G124500.1'
	'Caril.07G196400|Caril.07G196400.1'
	'Caril.07G208100|Caril.07G208100.1'
	'Caril.07G225200|Caril.07G225200.1'
	'Caril.07G225300|Caril.07G225300.1'
	'Caril.08G006200|Caril.08G006200.1'
	'Caril.08G006300|Caril.08G006300.1'
	'Caril.08G031600|Caril.08G031600.1'
	'Caril.08G089200|Caril.08G089200.1'
	'Caril.08G090600|Caril.08G090600.1'
	'Caril.08G115800|Caril.08G115800.1'
	'Caril.09G071800|Caril.09G071800.1'
	'Caril.09G092300|Caril.09G092300.1'
	'Caril.09G124800|Caril.09G124800.1'
	'Caril.09G144300|Caril.09G144300.1'
	'Caril.09G183500|Caril.09G183500.1'
	'Caril.09G194400|Caril.09G194400.1'
	'Caril.09G217100|Caril.09G217100.1'
	'Caril.09G223100|Caril.09G223100.1'
	'Caril.10G060600|Caril.10G060600.1'
	'Caril.10G072700|Caril.10G072700.1'
	'Caril.10G093800|Caril.10G093800.1'
	'Caril.10G138600|Caril.10G138600.1'
	'Caril.10G145700|Caril.10G145700.1'
	'Caril.10G161700|Caril.10G161700.1'
	'Caril.10G165500|Caril.10G165500.1'
	'Caril.11G005300|Caril.11G005300.1'
	'Caril.11G039400|Caril.11G039400.1'
	'Caril.11G120200|Caril.11G120200.1'
	'Caril.11G126400|Caril.11G126400.1'
	'Caril.11G147500|Caril.11G147500.1'
	'Caril.11G194500|Caril.11G194500.1'
	'Caril.11G205300|Caril.11G205300.1'
	'Caril.12G015500|Caril.12G015500.1'
	'Caril.12G081800|Caril.12G081800.1'
	'Caril.12G086500|Caril.12G086500.1'
	'Caril.12G086600|Caril.12G086600.1'
	'Caril.12G132500|Caril.12G132500.1'
	'Caril.13G023300|Caril.13G023300.1'
	'Caril.13G066800|Caril.13G066800.1'
	'Caril.13G176500|Caril.13G176500.1'
	'Caril.14G055100|Caril.14G055100.1'
	'Caril.15G050700|Caril.15G050700.1'
	'Caril.15G082800|Caril.15G082800.1'
	'Caril.16G112200|Caril.16G112200.1'
	'Cocit.A0372|Cocit.A0372.1'
	'Cocit.A0397|Cocit.A0397.1'
	'Cocit.A0444|Cocit.A0444.1'
	'Cocit.A0925|Cocit.A0925.1'
	'Cocit.A1295|Cocit.A1295.1'
	'Cocit.A1328|Cocit.A1328.1'
	'Cocit.A1381|Cocit.A1381.1'
	'Cocit.A1720|Cocit.A1720.1'
	'Cocit.A2151|Cocit.A2151.1'
	'Cocit.B0242|Cocit.B0242.1'
	'Cocit.B1117|Cocit.B1117.1'
	'Cocit.B2050|Cocit.B2050.1'
	'Cocit.B2064|Cocit.B2064.1'
	'Cocit.B2600|Cocit.B2600.1'
	'Cocit.B2622|Cocit.B2622.1'
	'Cocit.B2772|Cocit.B2772.1'
	'Cocit.B2986|Cocit.B2986.1'
	'Cocit.C0051|Cocit.C0051.1'
	'Cocit.C0119|Cocit.C0119.1'
	'Cocit.C0948|Cocit.C0948.1'
	'Cocit.C0949|Cocit.C0949.1'
	'Cocit.C1286|Cocit.C1286.1'
	'Cocit.C1409|Cocit.C1409.1'
	'Cocit.C1410|Cocit.C1410.1'
	'Cocit.C1571|Cocit.C1571.1'
	'Cocit.C1696|Cocit.C1696.1'
	'Cocit.C1697|Cocit.C1697.1'
	'Cocit.C2345|Cocit.C2345.1'
	'Cocit.D0302|Cocit.D0302.1'
	'Cocit.D0492|Cocit.D0492.1'
	'Cocit.D1397|Cocit.D1397.1'
	'Cocit.D1400|Cocit.D1400.1'
	'Cocit.D2026|Cocit.D2026.1'
	'Cocit.D2028|Cocit.D2028.1'
	'Cocit.E0587|Cocit.E0587.1'
	'Cocit.E0952|Cocit.E0952.1'
	'Cocit.E0953|Cocit.E0953.1'
	'Cocit.E1477|Cocit.E1477.1'
	'Cocit.E2000|Cocit.E2000.1'
	'Cocit.E2607|Cocit.E2607.1'
	'Cocit.F1081|Cocit.F1081.1'
	'Cocit.F2940|Cocit.F2940.1'
	'Cocit.G0293|Cocit.G0293.1'
	'Cocit.G0435|Cocit.G0435.1'
	'Cocit.G1754|Cocit.G1754.1'
	'Cocit.G1764|Cocit.G1764.1'
	'Cocit.G1833|Cocit.G1833.1'
	'Cocit.G1949|Cocit.G1949.1'
	'Cocit.H2179|Cocit.H2179.1'
	'Cocit.H2317|Cocit.H2317.1'
	'Cocit.H2319|Cocit.H2319.1'
	'Cocit.H2732|Cocit.H2732.1'
	'Cocit.H2765|Cocit.H2765.1'
	'Cocit.H2810|Cocit.H2810.1'
	'Cocit.H3601|Cocit.H3601.1'
	'Cocit.I0183|Cocit.I0183.1'
	'Cocit.I0229|Cocit.I0229.1'
	'Cocit.I0322|Cocit.I0322.1'
	'Cocit.I0329|Cocit.I0329.1'
	'Cocit.I0499|Cocit.I0499.1'
	'Cocit.I0544|Cocit.I0544.1'
	'Cocit.I0921|Cocit.I0921.1'
	'Cocit.I0990|Cocit.I0990.1'
	'Cocit.I1089|Cocit.I1089.1'
	'Cocit.I1267|Cocit.I1267.1'
	'Cocit.I1269|Cocit.I1269.1'
	'Cocit.J0193|Cocit.J0193.1'
	'Cocit.J0708|Cocit.J0708.1'
	'Cocit.J0709|Cocit.J0709.1'
	'Cocit.K0003|Cocit.K0003.1'
	'Cocit.K0371|Cocit.K0371.1'
	'Cocit.K0403|Cocit.K0403.1'
	'Cocit.K1529|Cocit.K1529.1'
	'Cocit.K1723|Cocit.K1723.1'
	'Cocit.K1753|Cocit.K1753.1'
	'Cocit.K2207|Cocit.K2207.1'
	'Cocit.L1498|Cocit.L1498.1'
	'Cocit.L2249|Cocit.L2249.1'
	'Cocit.L4672|Cocit.L4672.1'
	'Gohir.1Z049758|Gohir.1Z049758.1'
	'Gohir.A01G082400|Gohir.A01G082400.1'
	'Gohir.A01G087000|Gohir.A01G087000.1'
	'Gohir.A01G154000|Gohir.A01G154000.1'
	'Gohir.A01G176300|Gohir.A01G176300.1'
	'Gohir.A02G003000|Gohir.A02G003000.1'
	'Gohir.A02G055400|Gohir.A02G055400.3'
	'Gohir.A02G105200|Gohir.A02G105200.1'
	'Gohir.A02G135800|Gohir.A02G135800.1'
	'Gohir.A02G136200|Gohir.A02G136200.1'
	'Gohir.A02G155600|Gohir.A02G155600.1'
	'Gohir.A03G025100|Gohir.A03G025100.1'
	'Gohir.A03G103600|Gohir.A03G103600.1'
	'Gohir.A03G124300|Gohir.A03G124300.1'
	'Gohir.A04G077300|Gohir.A04G077300.1'
	'Gohir.A04G083200|Gohir.A04G083200.1'
	'Gohir.A04G096000|Gohir.A04G096000.1'
	'Gohir.A04G146200|Gohir.A04G146200.1'
	'Gohir.A05G059100|Gohir.A05G059100.1'
	'Gohir.A05G059200|Gohir.A05G059200.1'
	'Gohir.A05G063500|Gohir.A05G063500.1'
	'Gohir.A05G112200|Gohir.A05G112200.1'
	'Gohir.A05G119500|Gohir.A05G119500.1'
	'Gohir.A05G150600|Gohir.A05G150600.1'
	'Gohir.A05G153600|Gohir.A05G153600.1'
	'Gohir.A05G172000|Gohir.A05G172000.1'
	'Gohir.A05G205000|Gohir.A05G205000.1'
	'Gohir.A05G247050|Gohir.A05G247050.1'
	'Gohir.A05G262000|Gohir.A05G262000.1'
	'Gohir.A05G277500|Gohir.A05G277500.1'
	'Gohir.A05G337000|Gohir.A05G337000.1'
	'Gohir.A05G363500|Gohir.A05G363500.1'
	'Gohir.A05G369100|Gohir.A05G369100.1'
	'Gohir.A05G379600|Gohir.A05G379600.1'
	'Gohir.A05G390000|Gohir.A05G390000.1'
	'Gohir.A05G404100|Gohir.A05G404100.1'
	'Gohir.A05G404200|Gohir.A05G404200.1'
	'Gohir.A06G021100|Gohir.A06G021100.1'
	'Gohir.A06G085300|Gohir.A06G085300.1'
	'Gohir.A06G097400|Gohir.A06G097400.3'
	'Gohir.A06G101400|Gohir.A06G101400.1'
	'Gohir.A06G105100|Gohir.A06G105100.1'
	'Gohir.A06G111002|Gohir.A06G111002.1'
	'Gohir.A06G133100|Gohir.A06G133100.1'
	'Gohir.A06G136102|Gohir.A06G136102.1'
	'Gohir.A06G149900|Gohir.A06G149900.1'
	'Gohir.A06G180000|Gohir.A06G180000.2'
	'Gohir.A06G182900|Gohir.A06G182900.1'
	'Gohir.A07G002000|Gohir.A07G002000.1'
	'Gohir.A07G021000|Gohir.A07G021000.1'
	'Gohir.A07G026900|Gohir.A07G026900.1'
	'Gohir.A07G032533|Gohir.A07G032533.2'
	'Gohir.A07G032600|Gohir.A07G032600.3'
	'Gohir.A07G050100|Gohir.A07G050100.1'
	'Gohir.A07G084354|Gohir.A07G084354.1'
	'Gohir.A07G131500|Gohir.A07G131500.1'
	'Gohir.A07G138800|Gohir.A07G138800.1'
	'Gohir.A07G167300|Gohir.A07G167300.1'
	'Gohir.A07G185200|Gohir.A07G185200.1'
	'Gohir.A07G207000|Gohir.A07G207000.1'
	'Gohir.A07G210000|Gohir.A07G210000.1'
	'Gohir.A07G230000|Gohir.A07G230000.1'
	'Gohir.A08G024700|Gohir.A08G024700.1'
	'Gohir.A08G026100|Gohir.A08G026100.1'
	'Gohir.A08G057600|Gohir.A08G057600.1'
	'Gohir.A08G100100|Gohir.A08G100100.1'
	'Gohir.A08G119900|Gohir.A08G119900.1'
	'Gohir.A08G128000|Gohir.A08G128000.1'
	'Gohir.A08G132900|Gohir.A08G132900.1'
	'Gohir.A08G139500|Gohir.A08G139500.1'
	'Gohir.A08G171100|Gohir.A08G171100.3'
	'Gohir.A08G188700|Gohir.A08G188700.1'
	'Gohir.A08G188800|Gohir.A08G188800.2'
	'Gohir.A08G215900|Gohir.A08G215900.1'
	'Gohir.A09G007400|Gohir.A09G007400.1'
	'Gohir.A09G012600|Gohir.A09G012600.1'
	'Gohir.A09G022500|Gohir.A09G022500.1'
	'Gohir.A09G036600|Gohir.A09G036600.1'
	'Gohir.A09G154900|Gohir.A09G154900.1'
	'Gohir.A09G240900|Gohir.A09G240900.1'
	'Gohir.A10G005800|Gohir.A10G005800.1'
	'Gohir.A10G012000|Gohir.A10G012000.1'
	'Gohir.A10G034900|Gohir.A10G034900.1'
	'Gohir.A10G038400|Gohir.A10G038400.1'
	'Gohir.A10G071700|Gohir.A10G071700.1'
	'Gohir.A10G084100|Gohir.A10G084100.1'
	'Gohir.A10G173800|Gohir.A10G173800.2'
	'Gohir.A11G012700|Gohir.A11G012700.1'
	'Gohir.A11G014000|Gohir.A11G014000.1'
	'Gohir.A11G092300|Gohir.A11G092300.1'
	'Gohir.A11G092500|Gohir.A11G092500.2'
	'Gohir.A11G096100|Gohir.A11G096100.1'
	'Gohir.A11G104800|Gohir.A11G104800.1'
	'Gohir.A11G108200|Gohir.A11G108200.2'
	'Gohir.A11G109200|Gohir.A11G109200.4'
	'Gohir.A11G127880|Gohir.A11G127880.3'
	'Gohir.A11G150100|Gohir.A11G150100.1'
	'Gohir.A11G154700|Gohir.A11G154700.1'
	'Gohir.A11G196100|Gohir.A11G196100.2'
	'Gohir.A11G197542|Gohir.A11G197542.1'
	'Gohir.A11G221100|Gohir.A11G221100.1'
	'Gohir.A11G249600|Gohir.A11G249600.1'
	'Gohir.A12G033100|Gohir.A12G033100.1'
	'Gohir.A12G097700|Gohir.A12G097700.1'
	'Gohir.A12G119500|Gohir.A12G119500.1'
	'Gohir.A12G123400|Gohir.A12G123400.1'
	'Gohir.A12G124200|Gohir.A12G124200.1'
	'Gohir.A12G162100|Gohir.A12G162100.1'
	'Gohir.A12G175200|Gohir.A12G175200.2'
	'Gohir.A12G184600|Gohir.A12G184600.3'
	'Gohir.A12G233300|Gohir.A12G233300.2'
	'Gohir.A12G235400|Gohir.A12G235400.1'
	'Gohir.A12G253300|Gohir.A12G253300.1'
	'Gohir.A13G007700|Gohir.A13G007700.1'
	'Gohir.A13G072133|Gohir.A13G072133.1'
	'Gohir.A13G078900|Gohir.A13G078900.1'
	'Gohir.A13G080700|Gohir.A13G080700.2'
	'Gohir.A13G134600|Gohir.A13G134600.1'
	'Gohir.A13G154100|Gohir.A13G154100.1'
	'Gohir.D01G069000|Gohir.D01G069000.1'
	'Gohir.D01G073200|Gohir.D01G073200.1'
	'Gohir.D01G100400|Gohir.D01G100400.1'
	'Gohir.D01G167100|Gohir.D01G167100.2'
	'Gohir.D02G003400|Gohir.D02G003400.1'
	'Gohir.D02G060400|Gohir.D02G060400.2'
	'Gohir.D02G128800|Gohir.D02G128800.1'
	'Gohir.D02G146700|Gohir.D02G146700.1'
	'Gohir.D03G025000|Gohir.D03G025000.1'
	'Gohir.D03G046600|Gohir.D03G046600.3'
	'Gohir.D03G047000|Gohir.D03G047000.1'
	'Gohir.D03G078600|Gohir.D03G078600.1'
	'Gohir.D03G143400|Gohir.D03G143400.1'
	'Gohir.D04G011700|Gohir.D04G011700.1'
	'Gohir.D04G011800|Gohir.D04G011800.1'
	'Gohir.D04G025600|Gohir.D04G025600.2'
	'Gohir.D04G035800|Gohir.D04G035800.1'
	'Gohir.D04G046300|Gohir.D04G046300.1'
	'Gohir.D04G051100|Gohir.D04G051100.1'
	'Gohir.D04G075600|Gohir.D04G075600.1'
	'Gohir.D04G116400|Gohir.D04G116400.1'
	'Gohir.D04G121900|Gohir.D04G121900.1'
	'Gohir.D04G135800|Gohir.D04G135800.1'
	'Gohir.D04G190600|Gohir.D04G190600.1'
	'Gohir.D05G061200|Gohir.D05G061200.1'
	'Gohir.D05G061300|Gohir.D05G061300.1'
	'Gohir.D05G066100|Gohir.D05G066100.2'
	'Gohir.D05G112600|Gohir.D05G112600.1'
	'Gohir.D05G120500|Gohir.D05G120500.1'
	'Gohir.D05G153100|Gohir.D05G153100.1'
	'Gohir.D05G156300|Gohir.D05G156300.1'
	'Gohir.D05G175100|Gohir.D05G175100.1'
	'Gohir.D05G208300|Gohir.D05G208300.1'
	'Gohir.D05G248550|Gohir.D05G248550.1'
	'Gohir.D05G264300|Gohir.D05G264300.1'
	'Gohir.D05G279100|Gohir.D05G279100.1'
	'Gohir.D06G019045|Gohir.D06G019045.1'
	'Gohir.D06G084600|Gohir.D06G084600.1'
	'Gohir.D06G098100|Gohir.D06G098100.1'
	'Gohir.D06G103300|Gohir.D06G103300.1'
	'Gohir.D06G107100|Gohir.D06G107100.1'
	'Gohir.D06G114850|Gohir.D06G114850.1'
	'Gohir.D06G138500|Gohir.D06G138500.1'
	'Gohir.D06G141250|Gohir.D06G141250.1'
	'Gohir.D06G156100|Gohir.D06G156100.1'
	'Gohir.D06G186900|Gohir.D06G186900.1'
	'Gohir.D06G189700|Gohir.D06G189700.1'
	'Gohir.D07G000300|Gohir.D07G000300.1'
	'Gohir.D07G020700|Gohir.D07G020700.1'
	'Gohir.D07G030900|Gohir.D07G030900.1'
	'Gohir.D07G035800|Gohir.D07G035800.1'
	'Gohir.D07G035901|Gohir.D07G035901.1'
	'Gohir.D07G054400|Gohir.D07G054400.1'
	'Gohir.D07G088100|Gohir.D07G088100.1'
	'Gohir.D07G135800|Gohir.D07G135800.1'
	'Gohir.D07G143900|Gohir.D07G143900.1'
	'Gohir.D07G172700|Gohir.D07G172700.1'
	'Gohir.D07G191900|Gohir.D07G191900.1'
	'Gohir.D07G213200|Gohir.D07G213200.2'
	'Gohir.D07G216000|Gohir.D07G216000.1'
	'Gohir.D07G237200|Gohir.D07G237200.1'
	'Gohir.D08G035200|Gohir.D08G035200.1'
	'Gohir.D08G036600|Gohir.D08G036600.2'
	'Gohir.D08G066900|Gohir.D08G066900.1'
	'Gohir.D08G131700|Gohir.D08G131700.1'
	'Gohir.D08G140800|Gohir.D08G140800.2'
	'Gohir.D08G149300|Gohir.D08G149300.1'
	'Gohir.D08G154200|Gohir.D08G154200.1'
	'Gohir.D08G160500|Gohir.D08G160500.1'
	'Gohir.D08G189400|Gohir.D08G189400.1'
	'Gohir.D08G207100|Gohir.D08G207100.1'
	'Gohir.D08G207200|Gohir.D08G207200.1'
	'Gohir.D08G232500|Gohir.D08G232500.1'
	'Gohir.D09G006700|Gohir.D09G006700.1'
	'Gohir.D09G011500|Gohir.D09G011500.1'
	'Gohir.D09G021700|Gohir.D09G021700.1'
	'Gohir.D09G037900|Gohir.D09G037900.2'
	'Gohir.D09G150400|Gohir.D09G150400.1'
	'Gohir.D09G241700|Gohir.D09G241700.1'
	'Gohir.D10G005800|Gohir.D10G005800.1'
	'Gohir.D10G011400|Gohir.D10G011400.1'
	'Gohir.D10G035600|Gohir.D10G035600.1'
	'Gohir.D10G039400|Gohir.D10G039400.1'
	'Gohir.D10G079300|Gohir.D10G079300.1'
	'Gohir.D10G104700|Gohir.D10G104700.1'
	'Gohir.D10G180300|Gohir.D10G180300.1'
	'Gohir.D11G011900|Gohir.D11G011900.2'
	'Gohir.D11G014200|Gohir.D11G014200.1'
	'Gohir.D11G097100|Gohir.D11G097100.1'
	'Gohir.D11G097300|Gohir.D11G097300.1'
	'Gohir.D11G100800|Gohir.D11G100800.1'
	'Gohir.D11G112700|Gohir.D11G112700.1'
	'Gohir.D11G113700|Gohir.D11G113700.1'
	'Gohir.D11G133600|Gohir.D11G133600.4'
	'Gohir.D11G156600|Gohir.D11G156600.1'
	'Gohir.D11G161600|Gohir.D11G161600.1'
	'Gohir.D11G202100|Gohir.D11G202100.1'
	'Gohir.D11G227500|Gohir.D11G227500.1'
	'Gohir.D11G237966|Gohir.D11G237966.1'
	'Gohir.D11G260200|Gohir.D11G260200.1'
	'Gohir.D12G039700|Gohir.D12G039700.1'
	'Gohir.D12G100700|Gohir.D12G100700.1'
	'Gohir.D12G123100|Gohir.D12G123100.1'
	'Gohir.D12G127000|Gohir.D12G127000.1'
	'Gohir.D12G128100|Gohir.D12G128100.3'
	'Gohir.D12G165400|Gohir.D12G165400.1'
	'Gohir.D12G178500|Gohir.D12G178500.1'
	'Gohir.D12G187350|Gohir.D12G187350.2'
	'Gohir.D12G187600|Gohir.D12G187600.2'
	'Gohir.D12G234000|Gohir.D12G234000.1'
	'Gohir.D12G236600|Gohir.D12G236600.1'
	'Gohir.D12G252500|Gohir.D12G252500.1'
	'Gohir.D12G255600|Gohir.D12G255600.1'
	'Gohir.D13G007900|Gohir.D13G007900.2'
	'Gohir.D13G071800|Gohir.D13G071800.1'
	'Gohir.D13G079000|Gohir.D13G079000.1'
	'Gohir.D13G080500|Gohir.D13G080500.3'
	'Gohir.D13G139000|Gohir.D13G139000.1'
	'Gohir.D13G158700|Gohir.D13G158700.1'
	'LOC_Os01g08710|LOC_Os01g08710.1'
	'LOC_Os01g09080|LOC_Os01g09080.1'
	'LOC_Os01g09100|LOC_Os01g09100.1'
	'LOC_Os01g14440|LOC_Os01g14440.1'
	'LOC_Os01g18584|LOC_Os01g18584.1'
	'LOC_Os01g40260|LOC_Os01g40260.1'
	'LOC_Os01g40430|LOC_Os01g40430.1'
	'LOC_Os01g43550|LOC_Os01g43550.1'
	'LOC_Os01g43650|LOC_Os01g43650.1'
	'LOC_Os01g46800|LOC_Os01g46800.1'
	'LOC_Os01g47560|LOC_Os01g47560.1'
	'LOC_Os01g51690|LOC_Os01g51690.1'
	'LOC_Os01g53040|LOC_Os01g53040.1'
	'LOC_Os01g53260|LOC_Os01g53260.1'
	'LOC_Os01g54600|LOC_Os01g54600.1'
	'LOC_Os01g60490|LOC_Os01g60490.1'
	'LOC_Os01g60520|LOC_Os01g60520.1'
	'LOC_Os01g60540|LOC_Os01g60540.1'
	'LOC_Os01g60600|LOC_Os01g60600.1'
	'LOC_Os01g60640|LOC_Os01g60640.1'
	'LOC_Os01g61080|LOC_Os01g61080.1'
	'LOC_Os01g62510|LOC_Os01g62510.1'
	'LOC_Os01g62514|LOC_Os01g62514.1'
	'LOC_Os01g74140|LOC_Os01g74140.1'
	'LOC_Os02g08440|LOC_Os02g08440.1'
	'LOC_Os02g16540|LOC_Os02g16540.1'
	'LOC_Os02g26430|LOC_Os02g26430.1'
	'LOC_Os02g33750|LOC_Os02g33750.1'
	'LOC_Os02g43560|LOC_Os02g43560.1'
	'LOC_Os02g47060|LOC_Os02g47060.1'
	'LOC_Os02g53100|LOC_Os02g53100.1'
	'LOC_Os03g20550|LOC_Os03g20550.1'
	'LOC_Os03g21710|LOC_Os03g21710.1'
	'LOC_Os03g33012|LOC_Os03g33012.1'
	'LOC_Os03g45450|LOC_Os03g45450.1'
	'LOC_Os03g53050|LOC_Os03g53050.1'
	'LOC_Os03g55080|LOC_Os03g55080.1'
	'LOC_Os03g55164|LOC_Os03g55164.1'
	'LOC_Os03g58420|LOC_Os03g58420.1'
	'LOC_Os03g63810|LOC_Os03g63810.1'
	'LOC_Os04g21950|LOC_Os04g21950.1'
	'LOC_Os04g39570|LOC_Os04g39570.1'
	'LOC_Os04g46060|LOC_Os04g46060.1'
	'LOC_Os04g50920|LOC_Os04g50920.1'
	'LOC_Os04g51560|LOC_Os04g51560.1'
	'LOC_Os05g03900|LOC_Os05g03900.2'
	'LOC_Os05g04640|LOC_Os05g04640.1'
	'LOC_Os05g09020|LOC_Os05g09020.1'
	'LOC_Os05g14370|LOC_Os05g14370.1'
	'LOC_Os05g25770|LOC_Os05g25770.1'
	'LOC_Os05g27730|LOC_Os05g27730.1'
	'LOC_Os05g39720|LOC_Os05g39720.1'
	'LOC_Os05g40060|LOC_Os05g40060.1'
	'LOC_Os05g40070|LOC_Os05g40070.1'
	'LOC_Os05g40080|LOC_Os05g40080.1'
	'LOC_Os05g45230|LOC_Os05g45230.1'
	'LOC_Os05g46020|LOC_Os05g46020.1'
	'LOC_Os05g49100|LOC_Os05g49100.1'
	'LOC_Os05g49210|LOC_Os05g49210.1'
	'LOC_Os05g49620|LOC_Os05g49620.1'
	'LOC_Os05g50610|LOC_Os05g50610.1'
	'LOC_Os05g50680|LOC_Os05g50680.1'
	'LOC_Os05g50700|LOC_Os05g50700.1'
	'LOC_Os06g05380|LOC_Os06g05380.1'
	'LOC_Os06g06360|LOC_Os06g06360.1'
	'LOC_Os06g30860|LOC_Os06g30860.1'
	'LOC_Os06g44010|LOC_Os06g44010.1'
	'LOC_Os07g02060|LOC_Os07g02060.1'
	'LOC_Os07g17230|LOC_Os07g17230.1'
	'LOC_Os07g27670|LOC_Os07g27670.1'
	'LOC_Os07g39480|LOC_Os07g39480.1'
	'LOC_Os07g40570|LOC_Os07g40570.1'
	'LOC_Os07g48260|LOC_Os07g48260.1'
	'LOC_Os08g09800|LOC_Os08g09800.1'
	'LOC_Os08g09810|LOC_Os08g09810.1'
	'LOC_Os08g09840|LOC_Os08g09840.1'
	'LOC_Os08g09900|LOC_Os08g09900.1'
	'LOC_Os08g13840|LOC_Os08g13840.2'
	'LOC_Os08g17400|LOC_Os08g17400.1'
	'LOC_Os08g29660|LOC_Os08g29660.1'
	'LOC_Os08g38990|LOC_Os08g38990.3'
	'LOC_Os09g09630|LOC_Os09g09630.1'
	'LOC_Os09g16510|LOC_Os09g16510.1'
	'LOC_Os09g25060|LOC_Os09g25060.1'
	'LOC_Os09g25070|LOC_Os09g25070.1'
	'LOC_Os09g30400|LOC_Os09g30400.3'
	'LOC_Os10g18099|LOC_Os10g18099.1'
	'LOC_Os10g42850|LOC_Os10g42850.1'
	'LOC_Os11g02470|LOC_Os11g02470.1'
	'LOC_Os11g02480|LOC_Os11g02480.2'
	'LOC_Os11g02520|LOC_Os11g02520.1'
	'LOC_Os11g02530|LOC_Os11g02530.1'
	'LOC_Os11g02540|LOC_Os11g02540.1'
	'LOC_Os11g29870|LOC_Os11g29870.1'
	'LOC_Os11g45750|LOC_Os11g45750.2'
	'LOC_Os11g45850|LOC_Os11g45850.1'
	'LOC_Os11g45920|LOC_Os11g45920.1'
	'LOC_Os11g45924|LOC_Os11g45924.1'
	'LOC_Os12g01180|LOC_Os12g01180.1'
	'LOC_Os12g02400|LOC_Os12g02400.1'
	'LOC_Os12g02420|LOC_Os12g02420.1'
	'LOC_Os12g02440|LOC_Os12g02440.4'
	'LOC_Os12g02450|LOC_Os12g02450.1'
	'LOC_Os12g02470|LOC_Os12g02470.1'
	'LOC_Os12g32250|LOC_Os12g32250.1'
	'LOC_Os12g40570|LOC_Os12g40570.1'
	LchiWRKY1
	LchiWRKY10
	LchiWRKY11
	LchiWRKY12
	LchiWRKY13
	LchiWRKY14
	LchiWRKY15
	LchiWRKY16
	LchiWRKY17
	LchiWRKY18
	LchiWRKY19
	LchiWRKY2
	LchiWRKY20
	LchiWRKY21
	LchiWRKY22
	LchiWRKY23
	LchiWRKY24
	LchiWRKY25
	LchiWRKY26
	LchiWRKY27
	LchiWRKY28
	LchiWRKY29
	LchiWRKY3
	LchiWRKY30
	LchiWRKY31
	LchiWRKY32
	LchiWRKY33
	LchiWRKY34
	LchiWRKY35
	LchiWRKY36
	LchiWRKY37
	LchiWRKY38
	LchiWRKY39
	LchiWRKY4
	LchiWRKY40
	LchiWRKY41
	LchiWRKY42
	LchiWRKY43
	LchiWRKY44
	LchiWRKY5
	LchiWRKY6
	LchiWRKY7
	LchiWRKY8
	LchiWRKY9
	'Litul.01G100200|Litul.01G100200.1'
	'Litul.01G134600|Litul.01G134600.1'
	'Litul.01G136100|Litul.01G136100.1'
	'Litul.02G163100|Litul.02G163100.1'
	'Litul.03G029700|Litul.03G029700.1'
	'Litul.03G161100|Litul.03G161100.1'
	'Litul.03G169700|Litul.03G169700.1'
	'Litul.03G188800|Litul.03G188800.1'
	'Litul.03G228600|Litul.03G228600.1'
	'Litul.03G231700|Litul.03G231700.1'
	'Litul.04G030200|Litul.04G030200.1'
	'Litul.05G050400|Litul.05G050400.1'
	'Litul.05G101600|Litul.05G101600.1'
	'Litul.05G147600|Litul.05G147600.1'
	'Litul.07G010500|Litul.07G010500.1'
	'Litul.07G010600|Litul.07G010600.1'
	'Litul.07G030700|Litul.07G030700.1'
	'Litul.07G058600|Litul.07G058600.1'
	'Litul.07G087200|Litul.07G087200.1'
	'Litul.08G088500|Litul.08G088500.1'
	'Litul.08G098600|Litul.08G098600.1'
	'Litul.08G115900|Litul.08G115900.1'
	'Litul.08G160500|Litul.08G160500.1'
	'Litul.08G163300|Litul.08G163300.1'
	'Litul.10G018800|Litul.10G018800.1'
	'Litul.10G123300|Litul.10G123300.1'
	'Litul.11G082200|Litul.11G082200.1'
	'Litul.11G117700|Litul.11G117700.1'
	'Litul.12G014900|Litul.12G014900.1'
	'Litul.12G047500|Litul.12G047500.1'
	'Litul.12G047600|Litul.12G047600.1'
	'Litul.12G047900|Litul.12G047900.1'
	'Litul.12G134900|Litul.12G134900.1'
	'Litul.13G103800|Litul.13G103800.1'
	'Litul.13G109900|Litul.13G109900.1'
	'Litul.13G125200|Litul.13G125200.1'
	'Litul.14G011800|Litul.14G011800.1'
	'Litul.14G047400|Litul.14G047400.1'
	'Litul.14G049500|Litul.14G049500.1'
	'Litul.14G049600|Litul.14G049600.1'
	'Litul.14G049700|Litul.14G049700.1'
	'Litul.14G145400|Litul.14G145400.1'
	'Litul.15G018400|Litul.15G018400.1'
	'Litul.15G018600|Litul.15G018600.1'
	'Litul.15G049300|Litul.15G049300.1'
	'Litul.15G050400|Litul.15G050400.1'
	'Litul.15G053600|Litul.15G053600.1'
	'Litul.16G039800|Litul.16G039800.1'
	'Litul.16G098200|Litul.16G098200.1'
	'Litul.16G125600|Litul.16G125600.1'
	'Litul.17G035200|Litul.17G035200.1'
	'Litul.17G072700|Litul.17G072700.1'
	'Litul.18G105000|Litul.18G105000.1'
	'Litul.18G111200|Litul.18G111200.1'
	'Litul.18G121900|Litul.18G121900.1'
	'Litul.19G012100|Litul.19G012100.1'
	'Litul.19G033100|Litul.19G033100.1'
	'Litul.19G042400|Litul.19G042400.1'
	'MD00G1140800|MD00G1140800'
	'MD00G1143500|MD00G1143500'
	'MD00G1143600|MD00G1143600'
	'MD01G1013500|MD01G1013500'
	'MD01G1071300|MD01G1071300'
	'MD01G1071600|MD01G1071600'
	'MD01G1078000|MD01G1078000'
	'MD01G1123900|MD01G1123900'
	'MD01G1168500|MD01G1168500'
	'MD01G1168600|MD01G1168600'
	'MD01G1210200|MD01G1210200'
	'MD01G1215300|MD01G1215300'
	'MD02G1007900|MD02G1007900'
	'MD02G1177500|MD02G1177500'
	'MD03G1044400|MD03G1044400'
	'MD03G1057400|MD03G1057400'
	'MD03G1188900|MD03G1188900'
	'MD03G1197600|MD03G1197600'
	'MD03G1292900|MD03G1292900'
	'MD04G1112800|MD04G1112800'
	'MD04G1113100|MD04G1113100'
	'MD04G1131000|MD04G1131000'
	'MD04G1167700|MD04G1167700'
	'MD04G1175500|MD04G1175500'
	'MD04G1175600|MD04G1175600'
	'MD04G1226400|MD04G1226400'
	'MD04G1236400|MD04G1236400'
	'MD04G1244700|MD04G1244700'
	'MD05G1204400|MD05G1204400'
	'MD05G1265200|MD05G1265200'
	'MD05G1290300|MD05G1290300'
	'MD05G1295700|MD05G1295700'
	'MD05G1349800|MD05G1349800'
	'MD06G1062800|MD06G1062800'
	'MD06G1091200|MD06G1091200'
	'MD06G1104100|MD06G1104100'
	'MD06G1114900|MD06G1114900'
	'MD06G1115200|MD06G1115200'
	'MD06G1138500|MD06G1138500'
	'MD06G1189100|MD06G1189100'
	'MD07G1110400|MD07G1110400'
	'MD07G1131000|MD07G1131000'
	'MD07G1131400|MD07G1131400'
	'MD07G1146900|MD07G1146900'
	'MD07G1234600|MD07G1234600'
	'MD07G1234700|MD07G1234700'
	'MD07G1261100|MD07G1261100'
	'MD07G1280300|MD07G1280300'
	'MD07G1285200|MD07G1285200'
	'MD07G1285400|MD07G1285400'
	'MD08G1057500|MD08G1057500'
	'MD08G1067700|MD08G1067700'
	'MD08G1094900|MD08G1094900'
	'MD08G1127200|MD08G1127200'
	'MD08G1227200|MD08G1227200'
	'MD09G1008800|MD09G1008800'
	'MD09G1048200|MD09G1048200'
	'MD09G1048300|MD09G1048300'
	'MD09G1056600|MD09G1056600'
	'MD09G1111200|MD09G1111200'
	'MD09G1121600|MD09G1121600'
	'MD09G1139500|MD09G1139500'
	'MD09G1150700|MD09G1150700'
	'MD09G1224500|MD09G1224500'
	'MD09G1235100|MD09G1235100'
	'MD09G1285400|MD09G1285400'
	'MD10G1096000|MD10G1096000'
	'MD10G1191400|MD10G1191400'
	'MD10G1243000|MD10G1243000'
	'MD10G1261100|MD10G1261100'
	'MD10G1266400|MD10G1266400'
	'MD10G1275800|MD10G1275800'
	'MD10G1324500|MD10G1324500'
	'MD11G1059400|MD11G1059400'
	'MD11G1205000|MD11G1205000'
	'MD11G1213500|MD11G1213500'
	'MD12G1128800|MD12G1128800'
	'MD12G1129000|MD12G1129000'
	'MD12G1144100|MD12G1144100'
	'MD12G1181000|MD12G1181000'
	'MD12G1189200|MD12G1189200'
	'MD12G1189600|MD12G1189600'
	'MD12G1189700|MD12G1189700'
	'MD12G1189900|MD12G1189900'
	'MD12G1243400|MD12G1243400'
	'MD12G1255700|MD12G1255700'
	'MD12G1260600|MD12G1260600'
	'MD13G1064700|MD13G1064700'
	'MD13G1067600|MD13G1067600'
	'MD13G1077900|MD13G1077900'
	'MD13G1122100|MD13G1122100'
	'MD13G1150700|MD13G1150700'
	'MD13G1239100|MD13G1239100'
	'MD14G1112200|MD14G1112200'
	'MD14G1123000|MD14G1123000'
	'MD14G1154500|MD14G1154500'
	'MD14G1196100|MD14G1196100'
	'MD15G1039500|MD15G1039500'
	'MD15G1039600|MD15G1039600'
	'MD15G1039900|MD15G1039900'
	'MD15G1054000|MD15G1054000'
	'MD15G1078200|MD15G1078200'
	'MD15G1103600|MD15G1103600'
	'MD15G1106600|MD15G1106600'
	'MD15G1152100|MD15G1152100'
	'MD15G1287300|MD15G1287300'
	'MD15G1331300|MD15G1331300'
	'MD15G1337100|MD15G1337100'
	'MD15G1398400|MD15G1398400'
	'MD15G1419600|MD15G1419600'
	'MD16G1063200|MD16G1063200'
	'MD16G1066500|MD16G1066500'
	'MD16G1077700|MD16G1077700'
	'MD16G1122400|MD16G1122400'
	'MD16G1151000|MD16G1151000'
	'MD16G1244300|MD16G1244300'
	'MD17G1001500|MD17G1001500'
	'MD17G1048400|MD17G1048400'
	'MD17G1054100|MD17G1054100'
	'MD17G1099000|MD17G1099000'
	'MD17G1112600|MD17G1112600'
	'MD17G1138100|MD17G1138100'
	'MD17G1223100|MD17G1223100'
	'MD17G1278100|MD17G1278100'
	'Nycol.A01152|Nycol.A01152.1'
	'Nycol.A01373|Nycol.A01373.1'
	'Nycol.A02485|Nycol.A02485.1'
	'Nycol.A03192|Nycol.A03192.1'
	'Nycol.B00102|Nycol.B00102.1'
	'Nycol.B00813|Nycol.B00813.1'
	'Nycol.B01070|Nycol.B01070.1'
	'Nycol.B01189|Nycol.B01189.1'
	'Nycol.B01347|Nycol.B01347.1'
	'Nycol.B02001|Nycol.B02001.1'
	'Nycol.B02018|Nycol.B02018.1'
	'Nycol.C00281|Nycol.C00281.1'
	'Nycol.C00911|Nycol.C00911.1'
	'Nycol.C01845|Nycol.C01845.1'
	'Nycol.C02263|Nycol.C02263.1'
	'Nycol.D00256|Nycol.D00256.1'
	'Nycol.D00258|Nycol.D00258.1'
	'Nycol.D00259|Nycol.D00259.1'
	'Nycol.D00260|Nycol.D00260.1'
	'Nycol.D00261|Nycol.D00261.1'
	'Nycol.D01261|Nycol.D01261.1'
	'Nycol.E00135|Nycol.E00135.1'
	'Nycol.E00497|Nycol.E00497.1'
	'Nycol.E00662|Nycol.E00662.1'
	'Nycol.E01183|Nycol.E01183.1'
	'Nycol.E01184|Nycol.E01184.1'
	'Nycol.E01349|Nycol.E01349.1'
	'Nycol.F00215|Nycol.F00215.1'
	'Nycol.F00216|Nycol.F00216.1'
	'Nycol.F00217|Nycol.F00217.1'
	'Nycol.F00227|Nycol.F00227.1'
	'Nycol.F00228|Nycol.F00228.1'
	'Nycol.F00229|Nycol.F00229.1'
	'Nycol.F00230|Nycol.F00230.1'
	'Nycol.F00231|Nycol.F00231.1'
	'Nycol.F00246|Nycol.F00246.1'
	'Nycol.F00811|Nycol.F00811.1'
	'Nycol.F01248|Nycol.F01248.1'
	'Nycol.G00418|Nycol.G00418.1'
	'Nycol.G00757|Nycol.G00757.1'
	'Nycol.G01064|Nycol.G01064.1'
	'Nycol.G01179|Nycol.G01179.1'
	'Nycol.H00078|Nycol.H00078.1'
	'Nycol.H00375|Nycol.H00375.1'
	'Nycol.H00593|Nycol.H00593.1'
	'Nycol.H00992|Nycol.H00992.1'
	'Nycol.I00261|Nycol.I00261.1'
	'Nycol.I01015|Nycol.I01015.1'
	'Nycol.I01211|Nycol.I01211.1'
	'Nycol.J00412|Nycol.J00412.1'
	'Nycol.J01150|Nycol.J01150.1'
	'Nycol.J01202|Nycol.J01202.1'
	'Nycol.J01471|Nycol.J01471.1'
	'Nycol.J01612|Nycol.J01612.1'
	'Nycol.J01643|Nycol.J01643.1'
	'Nycol.K00729|Nycol.K00729.1'
	'Nycol.K00863|Nycol.K00863.1'
	'Nycol.K01236|Nycol.K01236.1'
	'Nycol.L00803|Nycol.L00803.1'
	'Nycol.M00491|Nycol.M00491.1'
	'Nycol.M00627|Nycol.M00627.1'
	'Nycol.M00628|Nycol.M00628.1'
	'Nycol.N00028|Nycol.N00028.1'
	'Nycol.N00050|Nycol.N00050.1'
	'Nycol.N00292|Nycol.N00292.1'
	'Po_ami001231|Po_ami001231-T1'
	'Po_ami002626|Po_ami002626-T1'
	'Po_ami003959|Po_ami003959-T1'
	'Po_ami004068|Po_ami004068-T1'
	'Po_ami004070|Po_ami004070-T1'
	'Po_ami004073|Po_ami004073-T1'
	'Po_ami004074|Po_ami004074-T1'
	'Po_ami004076|Po_ami004076-T1'
	'Po_ami004328|Po_ami004328-T1'
	'Po_ami004919|Po_ami004919-T1'
	'Po_ami004920|Po_ami004920-T1'
	'Po_ami004925|Po_ami004925-T1'
	'Po_ami005289|Po_ami005289-T1'
	'Po_ami005535|Po_ami005535-T1'
	'Po_ami007705|Po_ami007705-T1'
	'Po_ami008261|Po_ami008261-T1'
	'Po_ami011408|Po_ami011408-T1'
	'Po_ami011599|Po_ami011599-T1'
	'Po_ami012322|Po_ami012322-T1'
	'Po_ami012888|Po_ami012888-T1'
	'Po_ami013718|Po_ami013718-T1'
	'Po_ami013783|Po_ami013783-T1'
	'Po_ami014860|Po_ami014860-T1'
	'Po_ami015438|Po_ami015438-T4'
	'Po_ami016189|Po_ami016189-T1'
	'Po_ami016657|Po_ami016657-T1'
	'Po_ami018160|Po_ami018160-T1'
	'Po_ami018162|Po_ami018162-T1'
	'Po_ami018301|Po_ami018301-T1'
	'Po_ami018458|Po_ami018458-T1'
	'Po_ami018569|Po_ami018569-T1'
	'Po_ami018937|Po_ami018937-T1'
	'Po_ami019558|Po_ami019558-T1'
	'Po_ami020296|Po_ami020296-T1'
	'Po_ami021178|Po_ami021178-T1'
	'Po_ami023451|Po_ami023451-T1'
	'Po_ami023479|Po_ami023479-T1'
	'Po_ami025278|Po_ami025278-T1'
	'Po_ami029146|Po_ami029146-T1'
	'Po_ami029147|Po_ami029147-T1'
	'Po_ami029226|Po_ami029226-T1'
	'Po_ami030454|Po_ami030454-T1'
	'Po_ami030918|Po_ami030918-T1'
	'Po_ami031830|Po_ami031830-T1'
	'Po_ami032477|Po_ami032477-T1'
	'Po_ami032659|Po_ami032659-T1'
	'Po_ami033895|Po_ami033895-T1'
	'Po_ami034156|Po_ami034156-T1'
	'Po_ami034798|Po_ami034798-T1'
	'Po_ami035014|Po_ami035014-T1'
	'Po_ami035128|Po_ami035128-T1'
	'Po_ami036187|Po_ami036187-T2'
	'Po_ami037308|Po_ami037308-T1'
	'Po_ami037313|Po_ami037313-T1'
	'Po_ami037396|Po_ami037396-T1'
	'Po_ami039782|Po_ami039782-T1'
	'Po_ami041031|Po_ami041031-T1'
	'Po_ami041071|Po_ami041071-T1'
	'Po_ami041790|Po_ami041790-T1'
	'Po_ami044069|Po_ami044069-T1'
	'Po_ami044830|Po_ami044830-T1'
	'Po_ami046219|Po_ami046219-T1'
	'Po_ami046221|Po_ami046221-T1'
	'Po_ami046222|Po_ami046222-T1'
	'Po_ami046223|Po_ami046223-T1'
	'Po_ami046304|Po_ami046304-T2'
	'Po_ami047548|Po_ami047548-T1'
	'Po_ami048077|Po_ami048077-T1'
	'Po_ami048130|Po_ami048130-T1'
	'Po_ami049503|Po_ami049503-T1'
	'Po_ami050814|Po_ami050814-T1'
	'Po_ami052161|Po_ami052161-T1'
	'Po_ami052496|Po_ami052496-T1'
	'Po_ami052811|Po_ami052811-T1'
	'Po_ami053325|Po_ami053325-T1'
	'Potri.001G002400|Potri.001G002400.1'
	'Potri.001G044500|Potri.001G044500.1'
	'Potri.001G058800|Potri.001G058800.1'
	'Potri.001G092900|Potri.001G092900.1'
	'Potri.001G099001|Potri.001G099001.1'
	'Potri.001G121300|Potri.001G121300.1'
	'Potri.001G208600|Potri.001G208600.1'
	'Potri.001G328000|Potri.001G328000.2'
	'Potri.001G352400|Potri.001G352400.1'
	'Potri.001G361600|Potri.001G361600.2'
	'Potri.001G460600|Potri.001G460600.1'
	'Potri.001G472800|Potri.001G472800.9'
	'Potri.002G043500|Potri.002G043500.1'
	'Potri.002G059100|Potri.002G059100.1'
	'Potri.002G123300|Potri.002G123300.1'
	'Potri.002G138900|Potri.002G138900.1'
	'Potri.002G164400|Potri.002G164400.4'
	'Potri.002G164900|Potri.002G164900.1'
	'Potri.002G168700|Potri.002G168700.1'
	'Potri.002G186600|Potri.002G186600.1'
	'Potri.002G193000|Potri.002G193000.1'
	'Potri.002G195300|Potri.002G195300.2'
	'Potri.002G221600|Potri.002G221600.1'
	'Potri.002G228400|Potri.002G228400.1'
	'Potri.003G111900|Potri.003G111900.2'
	'Potri.003G132700|Potri.003G132700.1'
	'Potri.003G138600|Potri.003G138600.1'
	'Potri.003G169100|Potri.003G169100.1'
	'Potri.003G182200|Potri.003G182200.2'
	'Potri.003G222501|Potri.003G222501.1'
	'Potri.004G007500|Potri.004G007500.1'
	'Potri.004G060900|Potri.004G060900.1'
	'Potri.004G072000|Potri.004G072000.1'
	'Potri.004G120800|Potri.004G120800.1'
	'Potri.005G055300|Potri.005G055300.1'
	'Potri.005G085200|Potri.005G085200.1'
	'Potri.005G086400|Potri.005G086400.1'
	'Potri.005G141400|Potri.005G141400.2'
	'Potri.005G203200|Potri.005G203200.1'
	'Potri.005G219500|Potri.005G219500.1'
	'Potri.006G020700|Potri.006G020700.4'
	'Potri.006G072400|Potri.006G072400.1'
	'Potri.006G087000|Potri.006G087000.1'
	'Potri.006G105300|Potri.006G105300.1'
	'Potri.006G109100|Potri.006G109100.1'
	'Potri.006G133200|Potri.006G133200.11'
	'Potri.006G184800|Potri.006G184800.2'
	'Potri.006G224100|Potri.006G224100.1'
	'Potri.006G263600|Potri.006G263600.1'
	'Potri.006G264000|Potri.006G264000.1'
	'Potri.007G047400|Potri.007G047400.1'
	'Potri.007G078200|Potri.007G078200.2'
	'Potri.007G079800|Potri.007G079800.1'
	'Potri.008G091900|Potri.008G091900.1'
	'Potri.008G094000|Potri.008G094000.1'
	'Potri.008G103300|Potri.008G103300.1'
	'Potri.010G147700|Potri.010G147700.1'
	'Potri.010G160100|Potri.010G160100.5'
	'Potri.010G163000|Potri.010G163000.1'
	'Potri.011G007800|Potri.011G007800.1'
	'Potri.011G070100|Potri.011G070100.1'
	'Potri.011G079300|Potri.011G079300.2'
	'Potri.011G087900|Potri.011G087900.7'
	'Potri.011G157100|Potri.011G157100.1'
	'Potri.011G169300|Potri.011G169300.1'
	'Potri.012G031700|Potri.012G031700.1'
	'Potri.013G042600|Potri.013G042600.1'
	'Potri.013G086000|Potri.013G086000.1'
	'Potri.013G090300|Potri.013G090300.1'
	'Potri.013G090400|Potri.013G090400.1'
	'Potri.013G153400|Potri.013G153400.1'
	'Potri.014G024200|Potri.014G024200.2'
	'Potri.014G050000|Potri.014G050000.1'
	'Potri.014G090300|Potri.014G090300.1'
	'Potri.014G090700|Potri.014G090700.1'
	'Potri.014G096200|Potri.014G096200.1'
	'Potri.014G111900|Potri.014G111900.1'
	'Potri.014G118200|Potri.014G118200.1'
	'Potri.014G119800|Potri.014G119800.1'
	'Potri.014G155100|Potri.014G155100.1'
	'Potri.014G164300|Potri.014G164300.6'
	'Potri.015G064100|Potri.015G064100.1'
	'Potri.015G099200|Potri.015G099200.1'
	'Potri.016G018300|Potri.016G018300.9'
	'Potri.016G083600|Potri.016G083600.6'
	'Potri.016G099900|Potri.016G099900.1'
	'Potri.016G128300|Potri.016G128300.1'
	'Potri.016G137900|Potri.016G137900.1'
	'Potri.017G066860|Potri.017G066860.1'
	'Potri.017G079500|Potri.017G079500.1'
	'Potri.017G088300|Potri.017G088300.3'
	'Potri.017G149000|Potri.017G149000.1'
	'Potri.018G008500|Potri.018G008500.1'
	'Potri.018G019700|Potri.018G019700.1'
	'Potri.018G019800|Potri.018G019800.1'
	'Potri.018G107000|Potri.018G107000.5'
	'Potri.018G139300|Potri.018G139300.1'
	'Potri.019G053900|Potri.019G053900.2'
	'Potri.019G059300|Potri.019G059300.2'
	'Potri.019G123500|Potri.019G123500.3'
	'Ptrif.0001s0079|Ptrif.0001s0079.1'
	'Ptrif.0001s0153|Ptrif.0001s0153.3'
	'Ptrif.0001s0154|Ptrif.0001s0154.3'
	'Ptrif.0001s1687|Ptrif.0001s1687.1'
	'Ptrif.0001s1762|Ptrif.0001s1762.1'
	'Ptrif.0001s1928|Ptrif.0001s1928.1'
	'Ptrif.0001s2122|Ptrif.0001s2122.1'
	'Ptrif.0001s2533|Ptrif.0001s2533.1'
	'Ptrif.0002s0025|Ptrif.0002s0025.1'
	'Ptrif.0002s1047|Ptrif.0002s1047.1'
	'Ptrif.0002s1158|Ptrif.0002s1158.1'
	'Ptrif.0002s1466|Ptrif.0002s1466.1'
	'Ptrif.0002s1584|Ptrif.0002s1584.1'
	'Ptrif.0002s2385|Ptrif.0002s2385.1'
	'Ptrif.0002s2917|Ptrif.0002s2917.1'
	'Ptrif.0002s2981|Ptrif.0002s2981.1'
	'Ptrif.0002s3086|Ptrif.0002s3086.1'
	'Ptrif.0003s0154|Ptrif.0003s0154.1'
	'Ptrif.0003s0215|Ptrif.0003s0215.1'
	'Ptrif.0003s0328|Ptrif.0003s0328.1'
	'Ptrif.0003s2608|Ptrif.0003s2608.1'
	'Ptrif.0003s3384|Ptrif.0003s3384.1'
	'Ptrif.0003s3779|Ptrif.0003s3779.1'
	'Ptrif.0003s3801|Ptrif.0003s3801.1'
	'Ptrif.0003s3864|Ptrif.0003s3864.1'
	'Ptrif.0003s4035|Ptrif.0003s4035.1'
	'Ptrif.0003s4079|Ptrif.0003s4079.1'
	'Ptrif.0003s4084|Ptrif.0003s4084.1'
	'Ptrif.0003s4409|Ptrif.0003s4409.1'
	'Ptrif.0004s0303|Ptrif.0004s0303.2'
	'Ptrif.0004s0304|Ptrif.0004s0304.1'
	'Ptrif.0004s1081|Ptrif.0004s1081.1'
	'Ptrif.0004s1310|Ptrif.0004s1310.1'
	'Ptrif.0004s1919|Ptrif.0004s1919.1'
	'Ptrif.0004s2322|Ptrif.0004s2322.1'
	'Ptrif.0004s2426|Ptrif.0004s2426.1'
	'Ptrif.0004s2963|Ptrif.0004s2963.1'
	'Ptrif.0005s2460|Ptrif.0005s2460.1'
	'Ptrif.0005s3077|Ptrif.0005s3077.1'
	'Ptrif.0006s0504|Ptrif.0006s0504.1'
	'Ptrif.0006s0664|Ptrif.0006s0664.1'
	'Ptrif.0006s0966|Ptrif.0006s0966.1'
	'Ptrif.0006s1042|Ptrif.0006s1042.1'
	'Ptrif.0006s2121|Ptrif.0006s2121.1'
	'Ptrif.0006s2232|Ptrif.0006s2232.1'
	'Ptrif.0007s0470|Ptrif.0007s0470.1'
	'Ptrif.0007s1695|Ptrif.0007s1695.1'
	'Ptrif.0007s1914|Ptrif.0007s1914.1'
	'Ptrif.0007s2330|Ptrif.0007s2330.1'
	'Ptrif.0007s2360|Ptrif.0007s2360.1'
	'Ptrif.0008s1489|Ptrif.0008s1489.1'
	'Ptrif.0009s0010|Ptrif.0009s0010.1'
	'Ptrif.0009s0106|Ptrif.0009s0106.1'
	'Ptrif.0009s2173|Ptrif.0009s2173.1'
	'Ptrif.0009s2228|Ptrif.0009s2228.2'
	'Sialb.0001s0251|Sialb.0001s0251.1'
	'Sialb.0001s0317|Sialb.0001s0317.1'
	'Sialb.0001s0772|Sialb.0001s0772.1'
	'Sialb.0001s0897|Sialb.0001s0897.1'
	'Sialb.0001s1010|Sialb.0001s1010.1'
	'Sialb.0001s1033|Sialb.0001s1033.1'
	'Sialb.0001s1459|Sialb.0001s1459.1'
	'Sialb.0001s1702|Sialb.0001s1702.1'
	'Sialb.0001s1801|Sialb.0001s1801.1'
	'Sialb.0002s0398|Sialb.0002s0398.1'
	'Sialb.0002s0429|Sialb.0002s0429.1'
	'Sialb.0002s0889|Sialb.0002s0889.1'
	'Sialb.0002s1126|Sialb.0002s1126.1'
	'Sialb.0003s0384|Sialb.0003s0384.1'
	'Sialb.0003s0583|Sialb.0003s0583.1'
	'Sialb.0003s0765|Sialb.0003s0765.1'
	'Sialb.0003s0780|Sialb.0003s0780.1'
	'Sialb.0003s0812|Sialb.0003s0812.1'
	'Sialb.0003s0950|Sialb.0003s0950.1'
	'Sialb.0003s1179|Sialb.0003s1179.1'
	'Sialb.0004s0649|Sialb.0004s0649.1'
	'Sialb.0004s0678|Sialb.0004s0678.1'
	'Sialb.0004s0899|Sialb.0004s0899.1'
	'Sialb.0004s0970|Sialb.0004s0970.1'
	'Sialb.0004s1141|Sialb.0004s1141.1'
	'Sialb.0004s1142|Sialb.0004s1142.1'
	'Sialb.0004s1270|Sialb.0004s1270.1'
	'Sialb.0004s1335|Sialb.0004s1335.1'
	'Sialb.0005s0327|Sialb.0005s0327.1'
	'Sialb.0005s0641|Sialb.0005s0641.1'
	'Sialb.0006s0455|Sialb.0006s0455.1'
	'Sialb.0006s0609|Sialb.0006s0609.1'
	'Sialb.0006s0795|Sialb.0006s0795.1'
	'Sialb.0006s0944|Sialb.0006s0944.1'
	'Sialb.0006s1175|Sialb.0006s1175.1'
	'Sialb.0006s1489|Sialb.0006s1489.1'
	'Sialb.0007s0533|Sialb.0007s0533.1'
	'Sialb.0008s0157|Sialb.0008s0157.1'
	'Sialb.0008s0306|Sialb.0008s0306.1'
	'Sialb.0008s0405|Sialb.0008s0405.1'
	'Sialb.0008s0424|Sialb.0008s0424.1'
	'Sialb.0008s0555|Sialb.0008s0555.1'
	'Sialb.0008s0575|Sialb.0008s0575.1'
	'Sialb.0008s0951|Sialb.0008s0951.1'
	'Sialb.0008s0966|Sialb.0008s0966.1'
	'Sialb.0009s0267|Sialb.0009s0267.1'
	'Sialb.0009s0627|Sialb.0009s0627.1'
	'Sialb.0009s1176|Sialb.0009s1176.1'
	'Sialb.0010s0435|Sialb.0010s0435.1'
	'Sialb.0010s0436|Sialb.0010s0436.1'
	'Sialb.0012s0306|Sialb.0012s0306.1'
	'Sialb.0012s0424|Sialb.0012s0424.1'
	'Sialb.0012s0631|Sialb.0012s0631.1'
	'Sialb.0012s0632|Sialb.0012s0632.1'
	'Sialb.0012s0758|Sialb.0012s0758.1'
	'Sialb.0012s0966|Sialb.0012s0966.1'
	'Sialb.0012s1210|Sialb.0012s1210.1'
	'Sialb.0012s1233|Sialb.0012s1233.1'
	'Sialb.0013s0327|Sialb.0013s0327.1'
	'Sialb.0013s0684|Sialb.0013s0684.1'
	'Sialb.0014s0411|Sialb.0014s0411.1'
	'Sialb.0015s0249|Sialb.0015s0249.1'
	'Sialb.0016s0098|Sialb.0016s0098.1'
	'Sialb.0017s0249|Sialb.0017s0249.1'
	'Sialb.0019s0381|Sialb.0019s0381.1'
	'Sialb.0019s0437|Sialb.0019s0437.1'
	'Sialb.0019s0440|Sialb.0019s0440.1'
	'Sialb.0019s0519|Sialb.0019s0519.1'
	'Sialb.0020s0167|Sialb.0020s0167.1'
	'Sialb.0020s0702|Sialb.0020s0702.1'
	'Sialb.0020s0703|Sialb.0020s0703.1'
	'Sialb.0022s0202|Sialb.0022s0202.1'
	'Sialb.0026s0113|Sialb.0026s0113.1'
	'Sialb.0026s0513|Sialb.0026s0513.1'
	'Sialb.0028s0272|Sialb.0028s0272.1'
	'Sialb.0028s0299|Sialb.0028s0299.1'
	'Sialb.0029s0252|Sialb.0029s0252.1'
	'Sialb.0029s0328|Sialb.0029s0328.1'
	'Sialb.0029s0408|Sialb.0029s0408.1'
	'Sialb.0031s0059|Sialb.0031s0059.1'
	'Sialb.0032s0154|Sialb.0032s0154.1'
	'Sialb.0032s0231|Sialb.0032s0231.1'
	'Sialb.0032s0234|Sialb.0032s0234.1'
	'Sialb.0032s0286|Sialb.0032s0286.1'
	'Sialb.0033s0173|Sialb.0033s0173.1'
	'Sialb.0035s0057|Sialb.0035s0057.1'
	'Sialb.0035s0271|Sialb.0035s0271.1'
	'Sialb.0035s0330|Sialb.0035s0330.1'
	'Sialb.0036s0508|Sialb.0036s0508.1'
	'Sialb.0039s0487|Sialb.0039s0487.1'
	'Sialb.0040s0556|Sialb.0040s0556.1'
	'Sialb.0040s0650|Sialb.0040s0650.1'
	'Sialb.0042s0072|Sialb.0042s0072.1'
	'Sialb.0042s0156|Sialb.0042s0156.1'
	'Sialb.0053s0089|Sialb.0053s0089.1'
	'Sialb.0055s0046|Sialb.0055s0046.1'
	'Sialb.0055s0103|Sialb.0055s0103.1'
	'Sialb.0056s0097|Sialb.0056s0097.1'
	'Sialb.0059s0198|Sialb.0059s0198.1'
	'Sialb.0060s0121|Sialb.0060s0121.1'
	'Sialb.0061s0120|Sialb.0061s0120.1'
	'Sialb.0061s0316|Sialb.0061s0316.1'
	'Sialb.0062s0289|Sialb.0062s0289.1'
	'Sialb.0064s0330|Sialb.0064s0330.1'
	'Sialb.0064s0369|Sialb.0064s0369.1'
	'Sialb.0064s0444|Sialb.0064s0444.1'
	'Sialb.0066s0135|Sialb.0066s0135.1'
	'Sialb.0066s0256|Sialb.0066s0256.1'
	'Sialb.0066s0283|Sialb.0066s0283.1'
	'Sialb.0066s0304|Sialb.0066s0304.1'
	'Sialb.0069s0079|Sialb.0069s0079.1'
	'Sialb.0069s0262|Sialb.0069s0262.1'
	'Sialb.0070s0146|Sialb.0070s0146.1'
	'Sialb.0070s0157|Sialb.0070s0157.1'
	'Sialb.0070s0351|Sialb.0070s0351.1'
	'Sialb.0071s0096|Sialb.0071s0096.1'
	'Sialb.0071s0281|Sialb.0071s0281.1'
	'Sialb.0078s0183|Sialb.0078s0183.1'
	'Sialb.0079s0124|Sialb.0079s0124.1'
	'Sialb.0079s0136|Sialb.0079s0136.1'
	'Sialb.0079s0163|Sialb.0079s0163.1'
	'Sialb.0087s0143|Sialb.0087s0143.1'
	'Sialb.0090s0072|Sialb.0090s0072.1'
	'Sialb.0094s0115|Sialb.0094s0115.1'
	'Sialb.0099s0165|Sialb.0099s0165.1'
	'Sialb.0114s0200|Sialb.0114s0200.1'
	'Sialb.0119s0149|Sialb.0119s0149.1'
	'Sialb.0119s0243|Sialb.0119s0243.1'
	'Sialb.0124s0167|Sialb.0124s0167.1'
	'Sialb.0126s0130|Sialb.0126s0130.1'
	'Sialb.0131s0038|Sialb.0131s0038.1'
	'Sialb.0133s0064|Sialb.0133s0064.1'
	'Sialb.0142s0035|Sialb.0142s0035.1'
	'Sialb.0143s0035|Sialb.0143s0035.1'
	'Sialb.0151s0087|Sialb.0151s0087.1'
	'Sialb.0156s0042|Sialb.0156s0042.1'
	'Sialb.0158s0166|Sialb.0158s0166.1'
	'Sialb.0168s0032|Sialb.0168s0032.1'
	'Sialb.0175s0057|Sialb.0175s0057.1'
	'Sialb.0185s0115|Sialb.0185s0115.1'
	'Sialb.0200s0102|Sialb.0200s0102.1'
	'Sialb.0211s0059|Sialb.0211s0059.1'
	'Sialb.0217s0039|Sialb.0217s0039.1'
	'Sialb.0222s0026|Sialb.0222s0026.1'
	'Sialb.0234s0045|Sialb.0234s0045.1'
	'Sialb.0246s0033|Sialb.0246s0033.1'
	'Sialb.0268s0126|Sialb.0268s0126.1'
	'Sialb.0278s0085|Sialb.0278s0085.1'
	'Sialb.0287s0009|Sialb.0287s0009.1'
	'Sialb.0300s0065|Sialb.0300s0065.1'
	'Sialb.0324s0068|Sialb.0324s0068.1'
	'Sialb.0326s0068|Sialb.0326s0068.1'
	'Sialb.0332s0100|Sialb.0332s0100.1'
	'Sialb.0365s0061|Sialb.0365s0061.1'
	'Sialb.0385s0074|Sialb.0385s0074.1'
	'Sialb.0385s0097|Sialb.0385s0097.1'
	'Sialb.0392s0065|Sialb.0392s0065.1'
	'Sialb.0425s0014|Sialb.0425s0014.1'
	'Sialb.0443s0061|Sialb.0443s0061.1'
	'Sialb.0446s0036|Sialb.0446s0036.1'
	'Sialb.0473s0038|Sialb.0473s0038.1'
	'Sialb.0476s0051|Sialb.0476s0051.1'
	'Sialb.0498s0064|Sialb.0498s0064.1'
	'Sialb.0498s0077|Sialb.0498s0077.1'
	'Sialb.0514s0038|Sialb.0514s0038.1'
	'Sialb.0525s0016|Sialb.0525s0016.1'
	'Sialb.0535s0018|Sialb.0535s0018.1'
	'Sialb.0538s0062|Sialb.0538s0062.1'
	'Sialb.0538s0063|Sialb.0538s0063.1'
	'Sialb.0544s0040|Sialb.0544s0040.1'
	'Sialb.0544s0041|Sialb.0544s0041.1'
	'Sialb.0555s0009|Sialb.0555s0009.1'
	'Sialb.0556s0027|Sialb.0556s0027.1'
	'Sialb.0589s0035|Sialb.0589s0035.1'
	'Sialb.0597s0027|Sialb.0597s0027.1'
	'Sialb.0599s0017|Sialb.0599s0017.1'
	'Sialb.0604s0023|Sialb.0604s0023.1'
	'Sialb.0612s0036|Sialb.0612s0036.1'
	'Sialb.0617s0027|Sialb.0617s0027.1'
	'Sialb.0632s0050|Sialb.0632s0050.1'
	'Sialb.0648s0039|Sialb.0648s0039.1'
	'Sialb.0660s0016|Sialb.0660s0016.1'
	'Sialb.0674s0040|Sialb.0674s0040.1'
	'Sialb.0688s0044|Sialb.0688s0044.1'
	'Sialb.0711s0029|Sialb.0711s0029.1'
	'Sialb.0730s0034|Sialb.0730s0034.1'
	'Sialb.0748s0034|Sialb.0748s0034.1'
	'Sialb.0749s0032|Sialb.0749s0032.1'
	'Sialb.0785s0017|Sialb.0785s0017.1'
	'Sialb.0795s0069|Sialb.0795s0069.1'
	'Sialb.0809s0067|Sialb.0809s0067.1'
	'Sialb.0818s0061|Sialb.0818s0061.1'
	'Sialb.0830s0042|Sialb.0830s0042.1'
	'Sialb.0850s0025|Sialb.0850s0025.1'
	'Sialb.0863s0004|Sialb.0863s0004.1'
	'Sialb.0863s0019|Sialb.0863s0019.1'
	'Sialb.0889s0032|Sialb.0889s0032.1'
	'Sialb.0889s0043|Sialb.0889s0043.1'
	'Sialb.0924s0032|Sialb.0924s0032.1'
	'Sialb.0951s0018|Sialb.0951s0018.1'
	'Sialb.0966s0029|Sialb.0966s0029.1'
	'Sialb.0973s0035|Sialb.0973s0035.1'
	'Sialb.0981s0005|Sialb.0981s0005.1'
	'Sialb.1063s0024|Sialb.1063s0024.1'
	'Sialb.1079s0038|Sialb.1079s0038.1'
	'Sialb.1163s0014|Sialb.1163s0014.1'
	'Sialb.1175s0023|Sialb.1175s0023.1'
	'Sialb.1182s0021|Sialb.1182s0021.1'
	'Sialb.1219s0023|Sialb.1219s0023.1'
	'Sialb.1285s0010|Sialb.1285s0010.1'
	'Sialb.1324s0030|Sialb.1324s0030.1'
	'Sialb.1325s0017|Sialb.1325s0017.1'
	'Sialb.1341s0014|Sialb.1341s0014.1'
	'Sialb.1345s0023|Sialb.1345s0023.1'
	'Sialb.1349s0004|Sialb.1349s0004.1'
	'Sialb.1349s0005|Sialb.1349s0005.1'
	'Sialb.1351s0010|Sialb.1351s0010.1'
	'Sialb.1382s0021|Sialb.1382s0021.1'
	'Sialb.1493s0013|Sialb.1493s0013.1'
	'Sialb.1514s0027|Sialb.1514s0027.1'
	'Sialb.1527s0015|Sialb.1527s0015.1'
	'Sialb.1529s0016|Sialb.1529s0016.1'
	'Sialb.1555s0014|Sialb.1555s0014.1'
	'Sialb.1716s0018|Sialb.1716s0018.1'
	'Sialb.1788s0009|Sialb.1788s0009.1'
	'Sialb.1822s0010|Sialb.1822s0010.1'
	'Sialb.1851s0011|Sialb.1851s0011.1'
	'Sialb.1857s0024|Sialb.1857s0024.1'
	'Sialb.1887s0005|Sialb.1887s0005.1'
	'Sialb.2213s0003|Sialb.2213s0003.1'
	'Sialb.2243s0007|Sialb.2243s0007.1'
	'Sialb.2248s0001|Sialb.2248s0001.1'
	'Sialb.2363s0007|Sialb.2363s0007.1'
	'Sobic.001G006600|Sobic.001G006600.1'
	'Sobic.001G055400|Sobic.001G055400.1'
	'Sobic.001G083000|Sobic.001G083000.1'
	'Sobic.001G084000|Sobic.001G084000.1'
	'Sobic.001G095500|Sobic.001G095500.2'
	'Sobic.001G148000|Sobic.001G148000.2'
	'Sobic.001G162100|Sobic.001G162100.2'
	'Sobic.001G282400|Sobic.001G282400.1'
	'Sobic.001G332500|Sobic.001G332500.1'
	'Sobic.001G381300|Sobic.001G381300.1'
	'Sobic.001G389000|Sobic.001G389000.1'
	'Sobic.002G008600|Sobic.002G008600.4'
	'Sobic.002G104400|Sobic.002G104400.1'
	'Sobic.002G128400|Sobic.002G128400.2'
	'Sobic.002G168300|Sobic.002G168300.4'
	'Sobic.002G174200|Sobic.002G174200.1'
	'Sobic.002G174300|Sobic.002G174300.1'
	'Sobic.002G202700|Sobic.002G202700.1'
	'Sobic.002G202800|Sobic.002G202800.1'
	'Sobic.002G242500|Sobic.002G242500.3'
	'Sobic.002G355000|Sobic.002G355000.1'
	'Sobic.002G418500|Sobic.002G418500.1'
	'Sobic.003G000600|Sobic.003G000600.3'
	'Sobic.003G037400|Sobic.003G037400.1'
	'Sobic.003G037500|Sobic.003G037500.1'
	'Sobic.003G040800|Sobic.003G040800.1'
	'Sobic.003G138400|Sobic.003G138400.1'
	'Sobic.003G199400|Sobic.003G199400.1'
	'Sobic.003G200700|Sobic.003G200700.1'
	'Sobic.003G226600|Sobic.003G226600.1'
	'Sobic.003G227300|Sobic.003G227300.1'
	'Sobic.003G242800|Sobic.003G242800.2'
	'Sobic.003G248400|Sobic.003G248400.1'
	'Sobic.003G276000|Sobic.003G276000.1'
	'Sobic.003G285500|Sobic.003G285500.1'
	'Sobic.003G287200|Sobic.003G287200.1'
	'Sobic.003G296300|Sobic.003G296300.1'
	'Sobic.003G337500|Sobic.003G337500.1'
	'Sobic.003G337600|Sobic.003G337600.1'
	'Sobic.003G337700|Sobic.003G337700.1'
	'Sobic.003G337800|Sobic.003G337800.1'
	'Sobic.003G337900|Sobic.003G337900.1'
	'Sobic.003G341100|Sobic.003G341100.1'
	'Sobic.003G353000|Sobic.003G353000.1'
	'Sobic.003G444000|Sobic.003G444000.1'
	'Sobic.004G065900|Sobic.004G065900.1'
	'Sobic.004G117600|Sobic.004G117600.1'
	'Sobic.004G138400|Sobic.004G138400.3'
	'Sobic.004G271800|Sobic.004G271800.1'
	'Sobic.004G298400|Sobic.004G298400.1'
	'Sobic.004G312200|Sobic.004G312200.1'
	'Sobic.005G013400|Sobic.005G013400.1'
	'Sobic.005G013500|Sobic.005G013500.1'
	'Sobic.005G013600|Sobic.005G013600.7'
	'Sobic.005G013800|Sobic.005G013800.1'
	'Sobic.005G014000|Sobic.005G014000.1'
	'Sobic.005G014200|Sobic.005G014200.1'
	'Sobic.005G117400|Sobic.005G117400.2'
	'Sobic.006G051700|Sobic.006G051700.2'
	'Sobic.006G115700|Sobic.006G115700.1'
	'Sobic.006G166300|Sobic.006G166300.2'
	'Sobic.006G201000|Sobic.006G201000.1'
	'Sobic.006G206000|Sobic.006G206000.1'
	'Sobic.007G077466|Sobic.007G077466.1'
	'Sobic.007G085300|Sobic.007G085300.1'
	'Sobic.007G111600|Sobic.007G111600.1'
	'Sobic.007G118301|Sobic.007G118301.1'
	'Sobic.007G217700|Sobic.007G217700.8'
	'Sobic.008G028600|Sobic.008G028600.1'
	'Sobic.008G028800|Sobic.008G028800.1'
	'Sobic.008G029000|Sobic.008G029000.3'
	'Sobic.008G029200|Sobic.008G029200.1'
	'Sobic.008G029400|Sobic.008G029400.2'
	'Sobic.008G060300|Sobic.008G060300.1'
	'Sobic.008G107500|Sobic.008G107500.1'
	'Sobic.008G153600|Sobic.008G153600.1'
	'Sobic.008G174100|Sobic.008G174100.1'
	'Sobic.009G034800|Sobic.009G034800.2'
	'Sobic.009G068900|Sobic.009G068900.1'
	'Sobic.009G092100|Sobic.009G092100.1'
	'Sobic.009G100500|Sobic.009G100500.1'
	'Sobic.009G171600|Sobic.009G171600.1'
	'Sobic.009G174300|Sobic.009G174300.1'
	'Sobic.009G206800|Sobic.009G206800.1'
	'Sobic.009G212800|Sobic.009G212800.1'
	'Sobic.009G234100|Sobic.009G234100.1'
	'Sobic.009G234900|Sobic.009G234900.1'
	'Sobic.009G238200|Sobic.009G238200.1'
	'Sobic.009G247300|Sobic.009G247300.3'
	'Sobic.009G247700|Sobic.009G247700.1'
	'Sobic.010G035300|Sobic.010G035300.1'
	'Sobic.010G045700|Sobic.010G045700.1'
	'Sobic.010G148600|Sobic.010G148600.2'
	'Sobic.010G148800|Sobic.010G148800.1'
	'Sobic.010G209100|Sobic.010G209100.1'
	'Sobic.010G209200|Sobic.010G209200.1'
	'Thecc.01G061900|Thecc.01G061900.1'
	'Thecc.01G114700|Thecc.01G114700.1'
	'Thecc.01G116100|Thecc.01G116100.1'
	'Thecc.01G163400|Thecc.01G163400.1'
	'Thecc.01G173200|Thecc.01G173200.1'
	'Thecc.01G176500|Thecc.01G176500.1'
	'Thecc.01G190000|Thecc.01G190000.1'
	'Thecc.01G265800|Thecc.01G265800.1'
	'Thecc.01G314400|Thecc.01G314400.1'
	'Thecc.01G316600|Thecc.01G316600.1'
	'Thecc.01G325700|Thecc.01G325700.1'
	'Thecc.01G345300|Thecc.01G345300.1'
	'Thecc.01G352100|Thecc.01G352100.1'
	'Thecc.01G352600|Thecc.01G352600.1'
	'Thecc.01G397600|Thecc.01G397600.1'
	'Thecc.02G013200|Thecc.02G013200.1'
	'Thecc.02G013400|Thecc.02G013400.1'
	'Thecc.02G013700|Thecc.02G013700.1'
	'Thecc.02G041800|Thecc.02G041800.1'
	'Thecc.02G202300|Thecc.02G202300.1'
	'Thecc.02G238600|Thecc.02G238600.1'
	'Thecc.02G334200|Thecc.02G334200.1'
	'Thecc.02G338600|Thecc.02G338600.1'
	'Thecc.02G353800|Thecc.02G353800.1'
	'Thecc.03G063600|Thecc.03G063600.1'
	'Thecc.03G081000|Thecc.03G081000.1'
	'Thecc.03G111100|Thecc.03G111100.1'
	'Thecc.03G111400|Thecc.03G111400.1'
	'Thecc.03G111600|Thecc.03G111600.1'
	'Thecc.03G111700|Thecc.03G111700.1'
	'Thecc.03G132200|Thecc.03G132200.1'
	'Thecc.03G186100|Thecc.03G186100.1'
	'Thecc.03G193000|Thecc.03G193000.1'
	'Thecc.03G255900|Thecc.03G255900.1'
	'Thecc.03G286700|Thecc.03G286700.1'
	'Thecc.03G294800|Thecc.03G294800.1'
	'Thecc.04G039700|Thecc.04G039700.1'
	'Thecc.04G076400|Thecc.04G076400.1'
	'Thecc.04G088400|Thecc.04G088400.1'
	'Thecc.04G150600|Thecc.04G150600.1'
	'Thecc.04G304000|Thecc.04G304000.1'
	'Thecc.05G005600|Thecc.05G005600.1'
	'Thecc.05G037200|Thecc.05G037200.1'
	'Thecc.05G051600|Thecc.05G051600.1'
	'Thecc.05G199200|Thecc.05G199200.1'
	'Thecc.05G280700|Thecc.05G280700.1'
	'Thecc.06G008500|Thecc.06G008500.1'
	'Thecc.06G041300|Thecc.06G041300.1'
	'Thecc.06G156000|Thecc.06G156000.1'
	'Thecc.06G166100|Thecc.06G166100.1'
	'Thecc.06G224800|Thecc.06G224800.1'
	'Thecc.07G000700|Thecc.07G000700.1'
	'Thecc.07G022800|Thecc.07G022800.1'
	'Thecc.07G032300|Thecc.07G032300.1'
	'Thecc.08G001900|Thecc.08G001900.1'
	'Thecc.08G164200|Thecc.08G164200.1'
	'Thecc.09G008400|Thecc.09G008400.1'
	'Thecc.09G016200|Thecc.09G016200.1'
	'Thecc.09G016400|Thecc.09G016400.1'
	'Thecc.09G016500|Thecc.09G016500.1'
	'Thecc.09G031100|Thecc.09G031100.1'
	'Thecc.09G059200|Thecc.09G059200.1'
	'Thecc.09G358800|Thecc.09G358800.1'
	'Thecc.10G184200|Thecc.10G184200.1'
	'Thecc.10G184300|Thecc.10G184300.1'
	'VIT_200s0463g00010|VIT_200s0463g00010.1'
	'VIT_200s0592g00025|VIT_200s0592g00025.1'
	'VIT_200s2547g00010|VIT_200s2547g00010.1'
	'VIT_201s0010g03930|VIT_201s0010g03930.1'
	'VIT_201s0011g00220|VIT_201s0011g00220.1'
	'VIT_201s0011g00720|VIT_201s0011g00720.1'
	'VIT_201s0026g01730|VIT_201s0026g01730.1'
	'VIT_202s0025g00420|VIT_202s0025g00420.1'
	'VIT_202s0025g01280|VIT_202s0025g01280.1'
	'VIT_202s0154g00210|VIT_202s0154g00210.1'
	'VIT_203s0017g01780|VIT_203s0017g01780.4'
	'VIT_204s0008g01470|VIT_204s0008g01470.1'
	'VIT_204s0008g05750|VIT_204s0008g05750.1'
	'VIT_204s0008g05760|VIT_204s0008g05760.1'
	'VIT_204s0008g06600|VIT_204s0008g06600.1'
	'VIT_204s0023g00010|VIT_204s0023g00010.1'
	'VIT_204s0023g00470|VIT_204s0023g00470.2'
	'VIT_204s0069g00920|VIT_204s0069g00920.1'
	'VIT_204s0069g00970|VIT_204s0069g00970.1'
	'VIT_204s0069g00980|VIT_204s0069g00980.1'
	'VIT_205s0077g00730|VIT_205s0077g00730.1'
	'VIT_206s0004g00230|VIT_206s0004g00230.1'
	'VIT_206s0004g07500|VIT_206s0004g07500.1'
	'VIT_207s0005g01520|VIT_207s0005g01520.1'
	'VIT_207s0005g01710|VIT_207s0005g01710.1'
	'VIT_207s0005g02570|VIT_207s0005g02570.1'
	'VIT_207s0031g00080|VIT_207s0031g00080.1'
	'VIT_207s0031g01710|VIT_207s0031g01710.1'
	'VIT_207s0031g01840|VIT_207s0031g01840.1'
	'VIT_207s0141g00680|VIT_207s0141g00680.2'
	'VIT_208s0007g00570|VIT_208s0007g00570.1'
	'VIT_208s0040g03070|VIT_208s0040g03070.3'
	'VIT_208s0058g00085|VIT_208s0058g00085.1'
	'VIT_208s0058g00690|VIT_208s0058g00690.1'
	'VIT_208s0058g01390|VIT_208s0058g01390.1'
	'VIT_209s0018g00240|VIT_209s0018g00240.2'
	'VIT_210s0003g01600|VIT_210s0003g01600.1'
	'VIT_210s0003g02810|VIT_210s0003g02810.1'
	'VIT_210s0003g05740|VIT_210s0003g05740.1'
	'VIT_210s0116g01200|VIT_210s0116g01200.1'
	'VIT_211s0037g00150|VIT_211s0037g00150.1'
	'VIT_211s0052g00450|VIT_211s0052g00450.1'
	'VIT_212s0028g00270|VIT_212s0028g00270.1'
	'VIT_212s0055g00340|VIT_212s0055g00340.1'
	'VIT_212s0057g00550|VIT_212s0057g00550.4'
	'VIT_212s0059g00880|VIT_212s0059g00880.1'
	'VIT_213s0067g03130|VIT_213s0067g03130.1'
	'VIT_213s0067g03140|VIT_213s0067g03140.1'
	'VIT_214s0068g01770|VIT_214s0068g01770.1'
	'VIT_214s0081g00560|VIT_214s0081g00560.1'
	'VIT_214s0108g00120|VIT_214s0108g00120.1'
	'VIT_214s0108g01280|VIT_214s0108g01280.1'
	'VIT_215s0021g01310|VIT_215s0021g01310.1'
	'VIT_215s0024g01993|VIT_215s0024g01993.1'
	'VIT_215s0046g01140|VIT_215s0046g01140.1'
	'VIT_215s0046g02150|VIT_215s0046g02150.1'
	'VIT_215s0046g02190|VIT_215s0046g02190.1'
	'VIT_216s0039g01960|VIT_216s0039g01960.1'
	'VIT_216s0050g01480|VIT_216s0050g01480.1'
	'VIT_216s0050g02510|VIT_216s0050g02510.1'
	'VIT_217s0000g01280|VIT_217s0000g01280.1'
	'VIT_217s0000g05810|VIT_217s0000g05810.1'
	'VIT_218s0001g10030|VIT_218s0001g10030.1'
	'VIT_218s0117g00140|VIT_218s0117g00140.1'
	'VIT_219s0015g01870|VIT_219s0015g01870.2'
	'VIT_219s0090g00840|VIT_219s0090g00840.1'
	'VIT_219s0090g01720|VIT_219s0090g01720.2'
	'Vigun01g006200|Vigun01g006200.1'
	'Vigun01g012250|Vigun01g012250.1'
	'Vigun01g064012|Vigun01g064012.1'
	'Vigun01g071800|Vigun01g071800.1'
	'Vigun01g156000|Vigun01g156000.1'
	'Vigun01g197800|Vigun01g197800.1'
	'Vigun01g198600|Vigun01g198600.1'
	'Vigun01g202800|Vigun01g202800.1'
	'Vigun02g051100|Vigun02g051100.4'
	'Vigun02g055200|Vigun02g055200.1'
	'Vigun02g063800|Vigun02g063800.1'
	'Vigun02g146400|Vigun02g146400.1'
	'Vigun02g181700|Vigun02g181700.1'
	'Vigun03g037200|Vigun03g037200.1'
	'Vigun03g040900|Vigun03g040900.1'
	'Vigun03g048500|Vigun03g048500.1'
	'Vigun03g068900|Vigun03g068900.1'
	'Vigun03g069800|Vigun03g069800.1'
	'Vigun03g090000|Vigun03g090000.1'
	'Vigun03g096500|Vigun03g096500.1'
	'Vigun03g138300|Vigun03g138300.1'
	'Vigun03g138800|Vigun03g138800.1'
	'Vigun03g144800|Vigun03g144800.1'
	'Vigun03g204300|Vigun03g204300.1'
	'Vigun03g212000|Vigun03g212000.1'
	'Vigun03g280900|Vigun03g280900.1'
	'Vigun03g333800|Vigun03g333800.1'
	'Vigun03g371400|Vigun03g371400.1'
	'Vigun03g389500|Vigun03g389500.1'
	'Vigun03g405100|Vigun03g405100.1'
	'Vigun03g412200|Vigun03g412200.1'
	'Vigun04g086850|Vigun04g086850.1'
	'Vigun04g145700|Vigun04g145700.1'
	'Vigun05g038000|Vigun05g038000.1'
	'Vigun05g044300|Vigun05g044300.1'
	'Vigun05g049400|Vigun05g049400.1'
	'Vigun05g055800|Vigun05g055800.1'
	'Vigun05g060300|Vigun05g060300.1'
	'Vigun05g060600|Vigun05g060600.1'
	'Vigun05g085500|Vigun05g085500.1'
	'Vigun05g092400|Vigun05g092400.1'
	'Vigun05g118000|Vigun05g118000.1'
	'Vigun05g182100|Vigun05g182100.1'
	'Vigun05g182200|Vigun05g182200.1'
	'Vigun05g182300|Vigun05g182300.1'
	'Vigun05g182400|Vigun05g182400.1'
	'Vigun05g207000|Vigun05g207000.1'
	'Vigun05g222650|Vigun05g222650.1'
	'Vigun05g228000|Vigun05g228000.1'
	'Vigun05g298900|Vigun05g298900.1'
	'Vigun06g053700|Vigun06g053700.1'
	'Vigun06g060000|Vigun06g060000.1'
	'Vigun06g082700|Vigun06g082700.1'
	'Vigun06g122600|Vigun06g122600.1'
	'Vigun06g131100|Vigun06g131100.1'
	'Vigun06g134600|Vigun06g134600.1'
	'Vigun06g159600|Vigun06g159600.1'
	'Vigun07g103700|Vigun07g103700.1'
	'Vigun07g127100|Vigun07g127100.1'
	'Vigun07g131500|Vigun07g131500.1'
	'Vigun07g162650|Vigun07g162650.1'
	'Vigun07g162700|Vigun07g162700.1'
	'Vigun07g221500|Vigun07g221500.1'
	'Vigun08g042500|Vigun08g042500.1'
	'Vigun08g045300|Vigun08g045300.1'
	'Vigun08g045400|Vigun08g045400.1'
	'Vigun08g065100|Vigun08g065100.1'
	'Vigun08g112200|Vigun08g112200.1'
	'Vigun08g112300|Vigun08g112300.1'
	'Vigun08g130300|Vigun08g130300.1'
	'Vigun08g130700|Vigun08g130700.1'
	'Vigun08g192900|Vigun08g192900.1'
	'Vigun08g201800|Vigun08g201800.1'
	'Vigun08g206800|Vigun08g206800.1'
	'Vigun08g217500|Vigun08g217500.1'
	'Vigun09g031900|Vigun09g031900.1'
	'Vigun09g044800|Vigun09g044800.1'
	'Vigun09g067500|Vigun09g067500.1'
	'Vigun09g078100|Vigun09g078100.1'
	'Vigun09g104500|Vigun09g104500.1'
	'Vigun09g128100|Vigun09g128100.1'
	'Vigun09g128400|Vigun09g128400.1'
	'Vigun09g133700|Vigun09g133700.1'
	'Vigun09g133800|Vigun09g133800.1'
	'Vigun09g153200|Vigun09g153200.1'
	'Vigun09g200200|Vigun09g200200.1'
	'Vigun09g215300|Vigun09g215300.3'
	'Vigun09g215400|Vigun09g215400.1'
	'Vigun09g222700|Vigun09g222700.3'
	'Vigun10g002700|Vigun10g002700.1'
	'Vigun10g014400|Vigun10g014400.1'
	'Vigun10g092300|Vigun10g092300.1'
	'Vigun10g134800|Vigun10g134800.1'
	'Vigun10g136032|Vigun10g136032.1'
	'Vigun10g138200|Vigun10g138200.1'
	'Vigun10g144200|Vigun10g144200.1'
	'Vigun10g195700|Vigun10g195700.1'
	'Vigun11g119100|Vigun11g119100.1'
	'Zm00001d002405|Zm00001d002405_T001'
	'Zm00001d002452|Zm00001d002452_T001'
	'Zm00001d002794|Zm00001d002794_T001'
	'Zm00001d003331|Zm00001d003331_T001'
	'Zm00001d004086|Zm00001d004086_T001'
	'Zm00001d005056|Zm00001d005056_T001'
	'Zm00001d005057|Zm00001d005057_T001'
	'Zm00001d005622|Zm00001d005622_T001'
	'Zm00001d005749|Zm00001d005749_T001'
	'Zm00001d006001|Zm00001d006001_T006'
	'Zm00001d006702|Zm00001d006702_T001'
	'Zm00001d007329|Zm00001d007329_T001'
	'Zm00001d008190|Zm00001d008190_T001'
	'Zm00001d008578|Zm00001d008578_T001'
	'Zm00001d008793|Zm00001d008793_T001'
	'Zm00001d008794|Zm00001d008794_T001'
	'Zm00001d009595|Zm00001d009595_T001'
	'Zm00001d009619|Zm00001d009619_T002'
	'Zm00001d009698|Zm00001d009698_T001'
	'Zm00001d009939|Zm00001d009939_T001'
	'Zm00001d010399|Zm00001d010399_T001'
	'Zm00001d010616|Zm00001d010616_T001'
	'Zm00001d010617|Zm00001d010617_T001'
	'Zm00001d010805|Zm00001d010805_T001'
	'Zm00001d011133|Zm00001d011133_T001'
	'Zm00001d011237|Zm00001d011237_T001'
	'Zm00001d011403|Zm00001d011403_T001'
	'Zm00001d011413|Zm00001d011413_T001'
	'Zm00001d011496|Zm00001d011496_T002'
	'Zm00001d011527|Zm00001d011527_T001'
	'Zm00001d012413|Zm00001d012413_T001'
	'Zm00001d012482|Zm00001d012482_T001'
	'Zm00001d012505|Zm00001d012505_T001'
	'Zm00001d012507|Zm00001d012507_T001'
	'Zm00001d012508|Zm00001d012508_T001'
	'Zm00001d012746|Zm00001d012746_T001'
	'Zm00001d012789|Zm00001d012789_T001'
	'Zm00001d013307|Zm00001d013307_T003'
	'Zm00001d013630|Zm00001d013630_T001'
	'Zm00001d013709|Zm00001d013709_T003'
	'Zm00001d015515|Zm00001d015515_T001'
	'Zm00001d016052|Zm00001d016052_T001'
	'Zm00001d016457|Zm00001d016457_T001'
	'Zm00001d017444|Zm00001d017444_T001'
	'Zm00001d017712|Zm00001d017712_T001'
	'Zm00001d018203|Zm00001d018203_T001'
	'Zm00001d018656|Zm00001d018656_T001'
	'Zm00001d019354|Zm00001d019354_T001'
	'Zm00001d020136|Zm00001d020136_T001'
	'Zm00001d020137|Zm00001d020137_T001'
	'Zm00001d020492|Zm00001d020492_T001'
	'Zm00001d020495|Zm00001d020495_T001'
	'Zm00001d020881|Zm00001d020881_T002'
	'Zm00001d021581|Zm00001d021581_T001'
	'Zm00001d021947|Zm00001d021947_T002'
	'Zm00001d022437|Zm00001d022437_T001'
	'Zm00001d023332|Zm00001d023332_T001'
	'Zm00001d023336|Zm00001d023336_T001'
	'Zm00001d023615|Zm00001d023615_T001'
	'Zm00001d023616|Zm00001d023616_T001'
	'Zm00001d024275|Zm00001d024275_T013'
	'Zm00001d024323|Zm00001d024323_T001'
	'Zm00001d024376|Zm00001d024376_T001'
	'Zm00001d024768|Zm00001d024768_T001'
	'Zm00001d025669|Zm00001d025669_T001'
	'Zm00001d026218|Zm00001d026218_T001'
[truncated: 373 more rows]
