# Supplementary material for: Evolution of the WRKY Family in Angiosperms and Functional Diversity under Environmental Stress
Source: Int J Mol Sci. 2024 Mar 21;25(6):3551. doi: 10.3390/ijms25063551 (PMC10971295; doi:10.3390/ijms25063551)
Supplement: Supplementary file 1 [file ijms-25-03551-s001.zip › data.S3.24-SpeciesTree_WRKY_rooted_node_labels.nwk]

#NEXUS
begin taxa;
	dimensions ntax=24;
	taxlabels
	Amborella_trichopoda
	Arabidopsis_thaliana
	Brachypodium_arbuscula
	Brachypodium_distachyon
	Carya_illinoinensis
	Cinnamomum_kanehirae
	Coffea_arabica
	Corymbia_citriodora
	Gossypium_hirsutum
	Liriodendron_chinense
	Liriodendron_tulipifera
	Malus_domestica
	Nymphaea_colorata
	Oryza_sativa
	Poncirus_trifoliata
	Populus_trichocarpa
	Portulaca_amilis
	Sinapis_alba
	Sorghum_bicolor
	Theobroma_cacao
	Vigna_unguiculata
	Vitis_vinifera
	Zea_mays
	Zostera_marina
;
end;

begin trees;
	tree tree_1 = [&R] ((((((((((((Gossypium_hirsutum[&!rotate=false]:1.0,Theobroma_cacao[&!rotate=false]:1.0)[&!rotate=false]:1.0,(Poncirus_trifoliata[&!rotate=false]:1.0,Populus_trichocarpa[&!rotate=false]:1.0)[&!rotate=false]:1.0)[&!rotate=false]:1.0,Carya_illinoinensis[&!rotate=false]:3.0)[&!rotate=false]:1.0,Vigna_unguiculata[&!rotate=false]:4.0)[&!rotate=false]:1.0,(Coffea_arabica[&!rotate=false]:1.0,Vitis_vinifera[&!rotate=false]:1.0)[&!rotate=false]:4.0)[&!rotate=false]:1.0,Malus_domestica[&!rotate=false]:6.0)[&!rotate=false]:1.0,Corymbia_citriodora[&!rotate=false]:7.0)[&!rotate=false]:1.0,(Sinapis_alba[&!rotate=false]:1.0,Arabidopsis_thaliana[&!rotate=false]:1.0)[&!rotate=false]:7.0)[&!rotate=false]:1.0,Portulaca_amilis[&!rotate=false]:9.0)[&!rotate=false,!hilight={13,0.0,#cc99ff}]:1.0,(((Brachypodium_distachyon[&!rotate=false]:1.0,Brachypodium_arbuscula[&!rotate=false]:1.0)[&!rotate=false]:1.0,Oryza_sativa[&!rotate=false]:2.0)[&!rotate=false]:1.0,(Zea_mays[&!rotate=false]:1.0,Sorghum_bicolor[&!rotate=false]:1.0)[&!rotate=false]:2.0)[&!rotate=false,!hilight={5,6.0,#ff99cc}]:7.0)[&!rotate=false]:1.0,Zostera_marina[&!rotate=false]:11.0)[&!rotate=false]:1.0,(((Liriodendron_tulipifera:1.0,Liriodendron_chinense:1.0):1.0,Cinnamomum_kanehirae:2.0)[&!hilight={3,0.0,#ffcc99}]:1.0,(Nymphaea_colorata:1.0,Amborella_trichopoda:1.0)[&!hilight={2,0.0,#999999}]:2.0):9.0);
end;

begin figtree;
	set appearance.backgroundColorAttribute="Default";
	set appearance.backgroundColour=#ffffff;
	set appearance.branchColorAttribute="User selection";
	set appearance.branchColorGradient=false;
	set appearance.branchLineWidth=2.0;
	set appearance.branchMinLineWidth=0.0;
	set appearance.branchWidthAttribute="Fixed";
	set appearance.foregroundColour=#000000;
	set appearance.hilightingGradient=false;
	set appearance.selectionColour=#2d3680;
	set branchLabels.colorAttribute="User selection";
	set branchLabels.displayAttribute="Node heights (raw)";
	set branchLabels.fontName="sansserif";
	set branchLabels.fontSize=8;
	set branchLabels.fontStyle=0;
	set branchLabels.isShown=false;
	set branchLabels.significantDigits=4;
	set layout.expansion=0;
	set layout.layoutType="RECTILINEAR";
	set layout.zoom=0;
	set legend.attribute=null;
	set legend.fontSize=10.0;
	set legend.isShown=false;
	set legend.significantDigits=4;
	set nodeBars.barWidth=4.0;
	set nodeBars.displayAttribute=null;
	set nodeBars.isShown=false;
	set nodeLabels.colorAttribute="User selection";
	set nodeLabels.displayAttribute="Branch lengths (raw)";
	set nodeLabels.fontName="sansserif";
	set nodeLabels.fontSize=8;
	set nodeLabels.fontStyle=0;
	set nodeLabels.isShown=false;
	set nodeLabels.significantDigits=4;
	set nodeShapeExternal.colourAttribute=null;
	set nodeShapeExternal.isShown=true;
	set nodeShapeExternal.minSize=10.0;
	set nodeShapeExternal.scaleType=Width;
	set nodeShapeExternal.shapeType=Diamond;
	set nodeShapeExternal.size=7.0;
	set nodeShapeExternal.sizeAttribute=null;
	set nodeShapeInternal.colourAttribute=null;
	set nodeShapeInternal.isShown=true;
	set nodeShapeInternal.minSize=10.0;
	set nodeShapeInternal.scaleType=Width;
	set nodeShapeInternal.shapeType=Circle;
	set nodeShapeInternal.size=7.0;
	set nodeShapeInternal.sizeAttribute=null;
	set polarLayout.alignTipLabels=false;
	set polarLayout.angularRange=0;
	set polarLayout.rootAngle=0;
	set polarLayout.rootLength=100;
	set polarLayout.showRoot=true;
	set radialLayout.spread=0.0;
	set rectilinearLayout.alignTipLabels=false;
	set rectilinearLayout.curvature=0;
	set rectilinearLayout.rootLength=100;
	set scale.offsetAge=0.0;
	set scale.rootAge=1.0;
	set scale.scaleFactor=1.0;
	set scale.scaleRoot=false;
	set scaleAxis.automaticScale=true;
	set scaleAxis.fontSize=8.0;
	set scaleAxis.isShown=false;
	set scaleAxis.lineWidth=1.0;
	set scaleAxis.majorTicks=1.0;
	set scaleAxis.minorTicks=0.5;
	set scaleAxis.origin=0.0;
	set scaleAxis.reverseAxis=false;
	set scaleAxis.showGrid=true;
	set scaleBar.automaticScale=true;
	set scaleBar.fontSize=10.0;
	set scaleBar.isShown=false;
	set scaleBar.lineWidth=1.0;
	set scaleBar.scaleRange=2.0;
	set tipLabels.colorAttribute="User selection";
	set tipLabels.displayAttribute="Names";
	set tipLabels.fontName="Times New Roman";
	set tipLabels.fontSize=20;
	set tipLabels.fontStyle=3;
	set tipLabels.isShown=true;
	set tipLabels.significantDigits=2;
	set trees.order=true;
	set trees.orderType="increasing";
	set trees.rooting=true;
	set trees.rootingType="Midpoint";
	set trees.transform=true;
	set trees.transformType="equal";
end;
