# Supplementary material for: Evolution of the WRKY Family in Angiosperms and Functional Diversity under Environmental Stress
Source: Int J Mol Sci. 2024 Mar 21;25(6):3551. doi: 10.3390/ijms25063551 (PMC10971295; doi:10.3390/ijms25063551)
Supplement: Supplementary file 1 [file ijms-25-03551-s001.zip › data.S4.24-species-GeneCount.tsv]

Desc	Family ID	Amborella_trichopoda	Arabidopsis_thaliana	Brachypodium_arbuscula	Brachypodium_distachyon	Carya_illinoinensis	Cinnamomum_kanehirae	Coffea_arabica	Corymbia_citriodora	Gossypium_hirsutum	Liriodendron_chinense	Liriodendron_tulipifera	Malus_domestica	Nymphaea_colorata	Oryza_sativa	Poncirus_trifoliata	Populus_trichocarpa	Portulaca_amilis	Sinapis_alba	Sorghum_bicolor	Theobroma_cacao	Vigna_unguiculata	Vitis_vinifera	Zea_mays	Zostera_marina	Total
(null)	OG0000000	6	11	14	15	15	9	21	12	32	7	7	17	10	13	8	18	13	33	11	9	13	11	19	7	331
(null)	OG0000001	3	6	13	14	8	4	7	10	19	3	3	15	4	13	5	8	11	24	14	5	14	5	19	6	233
(null)	OG0000002	2	6	5	6	10	6	8	7	22	4	5	10	5	6	5	10	5	25	6	5	7	5	7	4	181
(null)	OG0000003	2	5	8	8	6	4	7	5	14	1	3	8	4	8	4	8	4	12	8	4	8	4	13	4	152
(null)	OG0000004	1	4	3	3	6	5	8	4	16	3	3	8	4	4	3	7	4	11	3	3	6	4	7	5	125
(null)	OG0000005	2	3	4	3	7	3	10	5	11	3	3	9	6	4	4	3	3	11	4	4	6	4	6	6	124
(null)	OG0000006	1	5	4	3	8	5	6	6	18	1	3	9	4	2	4	7	5	7	3	4	5	4	5	2	121
(null)	OG0000007	2	4	4	3	6	5	5	4	18	3	4	6	3	4	4	6	2	11	4	4	7	4	6	2	121
(null)	OG0000008	2	4	4	4	6	6	5	6	12	3	6	6	6	4	3	5	4	8	5	3	6	3	7	2	120
(null)	OG0000009	1	2	5	5	3	1	8	3	13	1	2	3	6	5	3	3	1	10	5	3	4	4	7	1	99
(null)	OG0000010	2	3	3	3	2	4	5	1	14	3	3	4	2	2	2	6	4	13	3	3	1	2	6	1	92
(null)	OG0000011	1	2	3	3	3	3	5	2	10	1	3	3	3	3	2	4	2	10	3	2	4	2	4	1	79
(null)	OG0000012	1	2	2	2	2	3	2	2	6	2	2	3	2	2	1	2	2	6	2	1	2	1	4	1	55
(null)	OG0000013	1	1	2	2	2	1	2	1	5	1	2	2	2	2	1	2	1	2	2	1	1	1	2	1	40
(null)	OG0000014	1	1	1	1	2	2	0	2	2	2	2	2	1	0	1	2	2	6	1	1	1	1	1	0	35
(null)	OG0000015	0	1	0	1	1	2	2	2	4	1	1	2	0	0	1	3	1	4	1	1	2	2	1	2	35
(null)	OG0000016	1	0	0	0	2	2	0	1	4	1	2	2	1	0	1	2	1	0	0	1	1	1	0	1	24
(null)	OG0000017	1	0	1	1	1	2	0	2	0	0	0	0	2	1	1	2	0	0	1	0	0	1	2	0	18
(null)	OG0000018	0	8	0	0	0	0	0	0	0	0	0	2	0	0	0	0	0	5	0	0	0	0	0	0	15
(null)	OG0000019	0	1	0	0	0	0	2	1	0	0	1	1	0	1	1	2	0	0	0	2	2	1	0	0	15
(null)	OG0000020	0	0	0	0	0	0	0	1	3	0	0	0	0	0	0	0	0	0	0	6	1	0	0	0	11
(null)	OG0000021	0	1	0	0	0	2	2	0	0	0	0	3	0	0	0	0	1	0	0	0	0	1	0	0	10
(null)	OG0000022	0	5	0	0	0	0	0	0	0	0	0	0	0	1	0	0	0	4	0	0	0	0	0	0	10
(null)	OG0000023	0	0	0	0	0	0	9	0	1	0	0	0	0	0	0	0	0	0	0	0	0	0	0	0	10
(null)	OG0000024	0	0	1	1	0	0	0	0	0	0	0	0	0	3	0	0	0	0	1	0	0	0	3	0	9
(null)	OG0000025	2	0	0	0	0	0	1	0	0	2	0	0	0	1	0	0	1	0	0	0	0	0	0	0	7
(null)	OG0000026	0	0	1	1	0	0	0	0	0	0	0	0	0	2	0	0	0	0	1	0	0	0	2	0	7
(null)	OG0000027	0	0	2	1	0	0	0	0	0	0	0	0	0	2	0	0	0	0	2	0	0	0	0	0	7
(null)	OG0000028	0	0	1	1	0	0	0	0	0	0	0	0	0	3	0	0	0	0	2	0	0	0	0	0	7
(null)	OG0000029	0	0	0	0	0	0	0	0	0	0	0	0	0	3	0	0	0	0	3	0	0	0	1	0	7
(null)	OG0000030	0	0	2	1	0	0	0	0	0	0	0	0	0	1	0	0	0	0	1	0	0	0	1	0	6
(null)	OG0000031	0	0	2	2	0	0	0	0	0	0	0	0	0	0	0	0	0	0	1	0	0	0	1	0	6
(null)	OG0000032	0	0	0	0	0	0	0	0	0	0	0	0	0	2	0	0	0	0	2	0	0	0	2	0	6
(null)	OG0000033	0	1	0	0	0	0	0	0	0	0	0	0	0	0	0	0	0	4	0	0	0	0	0	0	5
(null)	OG0000034	0	1	0	0	0	0	0	0	0	0	0	0	0	0	0	0	0	4	0	0	0	0	0	0	5
(null)	OG0000035	0	0	1	1	0	0	0	0	0	0	0	0	0	1	0	0	0	0	1	0	0	0	1	0	5
(null)	OG0000036	0	0	1	1	0	0	0	0	0	0	0	0	0	1	0	0	0	0	1	0	0	0	1	0	5
(null)	OG0000037	0	0	1	1	0	0	0	0	0	0	0	0	0	1	0	0	0	0	1	0	0	0	1	0	5
(null)	OG0000038	0	0	0	0	0	0	0	0	0	0	0	0	0	4	0	0	0	0	0	0	0	0	1	0	5
(null)	OG0000039	0	0	0	0	0	0	0	0	0	0	0	0	0	0	0	0	5	0	0	0	0	0	0	0	5
(null)	OG0000040	1	0	0	0	0	0	0	0	0	0	0	0	0	0	0	0	0	0	0	0	0	1	2	0	4
(null)	OG0000041	0	1	0	0	0	0	0	0	0	0	0	2	0	0	0	0	0	0	0	1	0	0	0	0	4
(null)	OG0000042	0	0	1	0	0	0	0	0	0	0	0	2	0	1	0	0	0	0	0	0	0	0	0	0	4
(null)	OG0000043	0	0	1	1	0	0	0	0	0	0	0	0	0	1	0	0	0	0	1	0	0	0	0	0	4
(null)	OG0000044	0	0	0	1	1	0	0	0	0	0	0	0	0	0	0	0	0	0	0	0	0	2	0	0	4
(null)	OG0000045	0	0	0	0	0	0	0	0	0	0	0	0	0	1	0	0	0	0	2	0	0	0	1	0	4
(null)	OG0000046	0	1	0	0	0	0	0	0	0	0	0	0	0	0	0	0	0	2	0	0	0	0	0	0	3
(null)	OG0000047	0	1	0	0	0	0	0	0	0	0	0	0	0	0	0	0	0	2	0	0	0	0	0	0	3
(null)	OG0000048	0	1	0	0	0	0	0	0	0	0	0	0	0	0	0	0	0	2	0	0	0	0	0	0	3
(null)	OG0000049	0	0	0	0	0	3	0	0	0	0	0	0	0	0	0	0	0	0	0	0	0	0	0	0	3
(null)	OG0000050	0	0	0	0	0	0	2	0	0	0	0	0	0	0	0	0	0	0	0	0	0	0	0	0	2
(null)	OG0000051	0	0	0	0	0	0	2	0	0	0	0	0	0	0	0	0	0	0	0	0	0	0	0	0	2
(null)	OG0000052	0	0	0	0	0	0	2	0	0	0	0	0	0	0	0	0	0	0	0	0	0	0	0	0	2
(null)	OG0000053	0	0	0	0	0	0	2	0	0	0	0	0	0	0	0	0	0	0	0	0	0	0	0	0	2
(null)	OG0000054	0	0	0	0	0	0	0	2	0	0	0	0	0	0	0	0	0	0	0	0	0	0	0	0	2
(null)	OG0000055	0	0	0	0	0	0	0	0	2	0	0	0	0	0	0	0	0	0	0	0	0	0	0	0	2
(null)	OG0000056	0	0	0	0	0	0	0	0	2	0	0	0	0	0	0	0	0	0	0	0	0	0	0	0	2
(null)	OG0000057	0	0	0	0	0	0	0	0	2	0	0	0	0	0	0	0	0	0	0	0	0	0	0	0	2
(null)	OG0000058	0	0	0	0	0	0	0	0	2	0	0	0	0	0	0	0	0	0	0	0	0	0	0	0	2
(null)	OG0000059	0	0	0	0	0	0	0	0	2	0	0	0	0	0	0	0	0	0	0	0	0	0	0	0	2
(null)	OG0000060	0	0	0	0	0	0	0	0	2	0	0	0	0	0	0	0	0	0	0	0	0	0	0	0	2
(null)	OG0000061	0	0	0	0	0	0	0	0	0	1	1	0	0	0	0	0	0	0	0	0	0	0	0	0	2
(null)	OG0000062	0	0	0	0	0	0	0	0	0	0	0	0	0	2	0	0	0	0	0	0	0	0	0	0	2
(null)	OG0000063	0	0	0	0	0	0	0	0	0	0	0	0	0	0	0	0	0	2	0	0	0	0	0	0	2
(null)	OG0000064	0	0	0	0	0	0	0	0	0	0	0	0	0	0	0	0	0	2	0	0	0	0	0	0	2
(null)	OG0000065	0	0	0	0	0	0	0	0	0	0	0	0	0	0	0	0	0	2	0	0	0	0	0	0	2
(null)	OG0000066	0	0	0	0	0	0	0	0	0	0	0	0	0	0	0	0	0	2	0	0	0	0	0	0	2
(null)	OG0000067	0	0	0	0	0	0	0	0	0	0	0	0	0	0	0	0	0	2	0	0	0	0	0	0	2
(null)	OG0000068	0	0	0	0	0	0	0	0	0	0	0	0	0	0	0	0	0	2	0	0	0	0	0	0	2
(null)	OG0000069	0	0	0	0	0	0	0	0	0	0	0	0	0	0	0	0	0	0	0	0	2	0	0	0	2
(null)	OG0000070	0	0	0	0	0	0	0	0	0	0	0	0	0	0	0	0	0	0	0	0	2	0	0	0	2
(null)	OG0000071	0	0	0	0	0	0	0	0	0	0	0	0	0	0	0	0	0	0	0	0	2	0	0	0	2
