# Supplementary material for: Evolution of the WRKY Family in Angiosperms and Functional Diversity under Environmental Stress
Source: Int J Mol Sci. 2024 Mar 21;25(6):3551. doi: 10.3390/ijms25063551 (PMC10971295; doi:10.3390/ijms25063551)
Supplement: Supplementary file 1 [file ijms-25-03551-s001.zip › data.S5.24-species-Base_clade_results.txt]

#Taxon_ID	Increase	Decrease
<31>	1	0
<32>	0	1
<27>	2	0
<28>	1	0
<33>	1	3
<34>	2	1
Vigna_unguiculata<6>	8	7
<35>	1	0
Zostera_marina<19>	1	18
Liriodendron_tulipifera<20>	4	1
Vitis_vinifera<8>	0	15
Populus_trichocarpa<4>	11	1
Corymbia_citriodora<10>	2	11
<39>	13	4
<29>	4	0
Arabidopsis_thaliana<12>	0	16
Brachypodium_distachyon<14>	1	2
Portulaca_amilis<13>	2	14
<42>	0	3
<40>	4	9
Liriodendron_chinense<21>	1	8
Malus_domestica<9>	13	3
Cinnamomum_kanehirae<22>	15	3
Coffea_arabica<7>	13	4
<45>	0	1
Gossypium_hirsutum<1>	16	1
Theobroma_cacao<2>	1	17
<37>	0	4
Carya_illinoinensis<5>	4	3
<43>	8	2
<38>	3	5
Poncirus_trifoliata<3>	0	15
<36>	10	1
Zea_mays<17>	15	0
Sorghum_bicolor<18>	0	9
<41>	0	1
<47>	0	8
<44>	0	11
<46>	0	3
Oryza_sativa<16>	0	6
Sinapis_alba<11>	15	2
Brachypodium_arbuscula<15>	1	3
Nymphaea_colorata<23>	12	2
Amborella_trichopoda<24>	1	11
