# Supplementary material for: Evolution of the WRKY Family in Angiosperms and Functional Diversity under Environmental Stress
Source: Int J Mol Sci. 2024 Mar 21;25(6):3551. doi: 10.3390/ijms25063551 (PMC10971295; doi:10.3390/ijms25063551)
Supplement: Supplementary file 1 [file ijms-25-03551-s001.zip › data.S6 24-species-genome-list.nwk]

#NEXUS
begin taxa;
	dimensions ntax=24;
	taxlabels
	Amborella_trichopoda
	Arabidopsis_thaliana
	Brachypodium_arbuscula
	Brachypodium_distachyon
	Carya_illinoinensis
	Cinnamomum_kanehirae
	Citrus_trifoliata
	Coffea_arabica
	Corymbia_citriodora
	Gossypium_hirsutum
	Liriodendron_chinense
	Liriodendron_tulipifera
	Malus_domestica
	Nymphaea_colorata
	Oryza_sativa
	Populus_trichocarpa
	Portulaca_amilis
	Sinapis_alba
	Sorghum_bicolor
	Theobroma_cacao
	Vigna_unguiculata
	Vitis_vinifera
	Zea_mays
	Zostera_marina
;
end;

begin trees;
	tree tree_1 = [&R] (Amborella_trichopoda:195.76844,(((Cinnamomum_kanehirae:124.2766,(Liriodendron_chinense:14.15,Liriodendron_tulipifera:14.15)[&label=14]:110.1266)[&label=13,!hilight={3,0.0,#ffcc66}]:38.97784,(((Portulaca_amilis:118.05634,Coffea_arabica:118.05634)[&label=25]:7.06326,(Vitis_vinifera:122.8579,(((((Sinapis_alba:20.58719,Arabidopsis_thaliana:20.58719)[&label=37]:80.65949,(Gossypium_hirsutum:57.01479,Theobroma_cacao:57.01479)[&label=36]:44.23189)[&label=35]:5.77763,Citrus_trifoliata:107.02431)[&label=34]:5.98155,Corymbia_citriodora:113.00586)[&label=43]:8.35778,(Populus_trichocarpa:117.06486,((Carya_illinoinensis:102.61,Malus_domestica:102.61)[&label=33]:10.50942,Vigna_unguiculata:113.11942)[&label=51]:3.94544)[&label=50]:4.29878)[&label=49]:1.49426)[&label=57]:2.2617)[&label=60,!hilight={13,0.0,#9999ff}]:34.49316,(((Oryza_sativa:56.7105,(Brachypodium_distachyon:10.45179,Brachypodium_arbuscula:10.45179)[&label=56]:46.25871)[&label=48]:2.41967,(Sorghum_bicolor:16.31763,Zea_mays:16.31763)[&label=63]:42.81254)[&label=47]:79.63079,Zostera_marina:138.76096)[&label=68,!hilight={6,0.0,#ff99ff}]:20.8518)[&label=73]:3.64168)[&label=72]:16.14556,Nymphaea_colorata:179.4)[&label=84]:16.36844);
end;

begin figtree;
	set appearance.backgroundColorAttribute="label";
	set appearance.backgroundColour=#ffffff;
	set appearance.branchColorAttribute="label";
	set appearance.branchColorGradient=true;
	set appearance.branchLineWidth=2.0;
	set appearance.branchMinLineWidth=0.0;
	set appearance.branchWidthAttribute="Fixed";
	set appearance.foregroundColour=#000000;
	set appearance.hilightingGradient=true;
	set appearance.selectionColour=#2d3680;
	set branchLabels.colorAttribute="User selection";
	set branchLabels.displayAttribute="Branch times";
	set branchLabels.fontName="sansserif";
	set branchLabels.fontSize=8;
	set branchLabels.fontStyle=0;
	set branchLabels.isShown=false;
	set branchLabels.significantDigits=4;
	set layout.expansion=0;
	set layout.layoutType="RECTILINEAR";
	set layout.zoom=0;
	set legend.attribute="label";
	set legend.fontSize=10.0;
	set legend.isShown=false;
	set legend.significantDigits=4;
	set nodeBars.barWidth=4.0;
	set nodeBars.displayAttribute=null;
	set nodeBars.isShown=false;
	set nodeLabels.colorAttribute="User selection";
	set nodeLabels.displayAttribute="Node ages";
	set nodeLabels.fontName="sansserif";
	set nodeLabels.fontSize=8;
	set nodeLabels.fontStyle=0;
	set nodeLabels.isShown=false;
	set nodeLabels.significantDigits=4;
	set nodeShapeExternal.colourAttribute=null;
	set nodeShapeExternal.isShown=false;
	set nodeShapeExternal.minSize=10.0;
	set nodeShapeExternal.scaleType=Width;
	set nodeShapeExternal.shapeType=Circle;
	set nodeShapeExternal.size=4.0;
	set nodeShapeExternal.sizeAttribute=null;
	set nodeShapeInternal.colourAttribute=null;
	set nodeShapeInternal.isShown=false;
	set nodeShapeInternal.minSize=10.0;
	set nodeShapeInternal.scaleType=Width;
	set nodeShapeInternal.shapeType=Circle;
	set nodeShapeInternal.size=4.0;
	set nodeShapeInternal.sizeAttribute=null;
	set polarLayout.alignTipLabels=false;
	set polarLayout.angularRange=0;
	set polarLayout.rootAngle=0;
	set polarLayout.rootLength=100;
	set polarLayout.showRoot=true;
	set radialLayout.spread=0.0;
	set rectilinearLayout.alignTipLabels=false;
	set rectilinearLayout.curvature=0;
	set rectilinearLayout.rootLength=100;
	set scale.offsetAge=0.0;
	set scale.rootAge=1.0;
	set scale.scaleFactor=1.0;
	set scale.scaleRoot=false;
	set scaleAxis.automaticScale=true;
	set scaleAxis.fontSize=8.0;
	set scaleAxis.isShown=false;
	set scaleAxis.lineWidth=1.0;
	set scaleAxis.majorTicks=2.5;
	set scaleAxis.minorTicks=0.5;
	set scaleAxis.origin=0.0;
	set scaleAxis.reverseAxis=false;
	set scaleAxis.showGrid=true;
	set scaleBar.automaticScale=true;
	set scaleBar.fontSize=13.0;
	set scaleBar.isShown=true;
	set scaleBar.lineWidth=2.0;
	set scaleBar.scaleRange=2.0;
	set tipLabels.colorAttribute="User selection";
	set tipLabels.displayAttribute="Names";
	set tipLabels.fontName="Times New Roman";
	set tipLabels.fontSize=17;
	set tipLabels.fontStyle=3;
	set tipLabels.isShown=true;
	set tipLabels.significantDigits=4;
	set trees.order=true;
	set trees.orderType="increasing";
	set trees.rooting=false;
	set trees.rootingType="User Selection";
	set trees.transform=true;
	set trees.transformType="cladogram";
end;
